# Supplementary material for: The human MRS2 magnesium-binding domain is a regulatory feedback switch for channel activity
Source: Life Sci Alliance. 2023 Feb 8;6(4):e202201742. doi: 10.26508/lsa.202201742 (PMC9909464; doi:10.26508/lsa.202201742)
Supplement: Supplementary file 4 [file LSA-2022-01742_SdataF11.pdb]

ATOM      1  N   MET A   1      22.481  46.053  89.065  1.00 16.60           N  
ATOM      2  H   MET A   1      23.028  46.036  89.913  1.00 16.60           H  
ATOM      3  H2  MET A   1      21.621  46.554  89.232  1.00 16.60           H  
ATOM      4  H3  MET A   1      23.009  46.528  88.346  1.00 16.60           H  
ATOM      5  CA  MET A   1      22.188  44.670  88.646  1.00 16.60           C  
ATOM      6  HA  MET A   1      21.629  44.197  89.454  1.00 16.60           H  
ATOM      7  C   MET A   1      23.476  43.862  88.536  1.00 16.60           C  
ATOM      8  CB  MET A   1      21.287  44.610  87.401  1.00 16.60           C  
ATOM      9  HB2 MET A   1      21.831  44.960  86.523  1.00 16.60           H  
ATOM     10  HB3 MET A   1      20.442  45.280  87.561  1.00 16.60           H  
ATOM     11  O   MET A   1      23.699  43.081  89.442  1.00 16.60           O  
ATOM     12  CG  MET A   1      20.726  43.207  87.140  1.00 16.60           C  
ATOM     13  HG2 MET A   1      21.535  42.538  86.849  1.00 16.60           H  
ATOM     14  HG3 MET A   1      20.275  42.827  88.057  1.00 16.60           H  
ATOM     15  SD  MET A   1      19.462  43.204  85.844  1.00 16.60           S  
ATOM     16  CE  MET A   1      19.024  41.444  85.801  1.00 16.60           C  
ATOM     17  HE1 MET A   1      18.656  41.128  86.777  1.00 16.60           H  
ATOM     18  HE2 MET A   1      18.248  41.283  85.052  1.00 16.60           H  
ATOM     19  HE3 MET A   1      19.902  40.857  85.532  1.00 16.60           H  
ATOM     20  N   GLU A   2      24.311  44.053  87.507  1.00 18.03           N  
ATOM     21  H   GLU A   2      24.085  44.745  86.807  1.00 18.03           H  
ATOM     22  CA  GLU A   2      25.197  42.981  86.999  1.00 18.03           C  
ATOM     23  HA  GLU A   2      24.720  42.032  87.246  1.00 18.03           H  
ATOM     24  C   GLU A   2      26.622  42.820  87.610  1.00 18.03           C  
ATOM     25  CB  GLU A   2      25.194  43.037  85.462  1.00 18.03           C  
ATOM     26  HB2 GLU A   2      25.664  43.965  85.135  1.00 18.03           H  
ATOM     27  HB3 GLU A   2      25.777  42.197  85.083  1.00 18.03           H  
ATOM     28  O   GLU A   2      26.750  42.420  88.763  1.00 18.03           O  
ATOM     29  CG  GLU A   2      23.784  42.937  84.863  1.00 18.03           C  
ATOM     30  HG2 GLU A   2      23.245  42.137  85.370  1.00 18.03           H  
ATOM     31  HG3 GLU A   2      23.252  43.874  85.030  1.00 18.03           H  
ATOM     32  CD  GLU A   2      23.854  42.645  83.364  1.00 18.03           C  
ATOM     33  OE1 GLU A   2      23.118  41.736  82.929  1.00 18.03           O  
ATOM     34  OE2 GLU A   2      24.666  43.323  82.697  1.00 18.03           O  
ATOM     35  N   CYS A   3      27.699  42.985  86.823  1.00 17.80           N  
ATOM     36  H   CYS A   3      27.541  43.424  85.927  1.00 17.80           H  
ATOM     37  CA  CYS A   3      28.900  42.120  86.894  1.00 17.80           C  
ATOM     38  HA  CYS A   3      28.708  41.329  87.619  1.00 17.80           H  
ATOM     39  C   CYS A   3      30.243  42.804  87.275  1.00 17.80           C  
ATOM     40  CB  CYS A   3      29.056  41.508  85.485  1.00 17.80           C  
ATOM     41  HB2 CYS A   3      28.983  42.299  84.738  1.00 17.80           H  
ATOM     42  HB3 CYS A   3      30.036  41.044  85.380  1.00 17.80           H  
ATOM     43  O   CYS A   3      30.406  43.990  87.021  1.00 17.80           O  
ATOM     44  SG  CYS A   3      27.783  40.254  85.166  1.00 17.80           S  
ATOM     45  HG  CYS A   3      27.532  40.559  83.890  1.00 17.80           H  
ATOM     46  N   LEU A   4      31.320  42.112  87.722  1.00 18.16           N  
ATOM     47  H   LEU A   4      32.144  42.694  87.697  1.00 18.16           H  
ATOM     48  CA  LEU A   4      31.397  40.992  88.698  1.00 18.16           C  
ATOM     49  HA  LEU A   4      30.779  41.295  89.544  1.00 18.16           H  
ATOM     50  C   LEU A   4      32.826  40.741  89.282  1.00 18.16           C  
ATOM     51  CB  LEU A   4      30.826  39.656  88.149  1.00 18.16           C  
ATOM     52  HB2 LEU A   4      31.627  39.013  87.786  1.00 18.16           H  
ATOM     53  HB3 LEU A   4      30.189  39.844  87.285  1.00 18.16           H  
ATOM     54  O   LEU A   4      33.001  40.819  90.494  1.00 18.16           O  
ATOM     55  CG  LEU A   4      29.986  38.890  89.198  1.00 18.16           C  
ATOM     56  HG  LEU A   4      29.294  39.581  89.680  1.00 18.16           H  
ATOM     57  CD1 LEU A   4      29.161  37.802  88.513  1.00 18.16           C  
ATOM     58 HD11 LEU A   4      28.544  37.286  89.249  1.00 18.16           H  
ATOM     59 HD12 LEU A   4      29.811  37.084  88.013  1.00 18.16           H  
ATOM     60 HD13 LEU A   4      28.496  38.256  87.779  1.00 18.16           H  
ATOM     61  CD2 LEU A   4      30.837  38.205  90.271  1.00 18.16           C  
ATOM     62 HD21 LEU A   4      31.349  38.954  90.876  1.00 18.16           H  
ATOM     63 HD22 LEU A   4      31.561  37.531  89.814  1.00 18.16           H  
ATOM     64 HD23 LEU A   4      30.188  37.639  90.939  1.00 18.16           H  
ATOM     65  N   ARG A   5      33.838  40.358  88.473  1.00 20.27           N  
ATOM     66  H   ARG A   5      33.688  40.448  87.479  1.00 20.27           H  
ATOM     67  CA  ARG A   5      35.120  39.731  88.934  1.00 20.27           C  
ATOM     68  HA  ARG A   5      34.998  39.460  89.983  1.00 20.27           H  
ATOM     69  C   ARG A   5      36.349  40.672  88.917  1.00 20.27           C  
ATOM     70  CB  ARG A   5      35.396  38.442  88.132  1.00 20.27           C  
ATOM     71  HB2 ARG A   5      35.236  38.635  87.071  1.00 20.27           H  
ATOM     72  HB3 ARG A   5      36.441  38.162  88.265  1.00 20.27           H  
ATOM     73  O   ARG A   5      36.353  41.639  88.169  1.00 20.27           O  
ATOM     74  CG  ARG A   5      34.531  37.253  88.583  1.00 20.27           C  
ATOM     75  HG2 ARG A   5      33.476  37.498  88.460  1.00 20.27           H  
ATOM     76  HG3 ARG A   5      34.728  37.057  89.637  1.00 20.27           H  
ATOM     77  CD  ARG A   5      34.852  35.993  87.762  1.00 20.27           C  
ATOM     78  HD2 ARG A   5      34.475  36.139  86.749  1.00 20.27           H  
ATOM     79  HD3 ARG A   5      35.934  35.870  87.715  1.00 20.27           H  
ATOM     80  NE  ARG A   5      34.263  34.776  88.360  1.00 20.27           N  
ATOM     81  HE  ARG A   5      33.967  34.845  89.323  1.00 20.27           H  
ATOM     82  NH1 ARG A   5      34.408  33.397  86.521  1.00 20.27           N  
ATOM     83 HH11 ARG A   5      34.249  32.499  86.087  1.00 20.27           H  
ATOM     84 HH12 ARG A   5      34.745  34.172  85.969  1.00 20.27           H  
ATOM     85  NH2 ARG A   5      33.644  32.583  88.448  1.00 20.27           N  
ATOM     86 HH21 ARG A   5      33.505  31.691  87.993  1.00 20.27           H  
ATOM     87 HH22 ARG A   5      33.376  32.690  89.416  1.00 20.27           H  
ATOM     88  CZ  ARG A   5      34.109  33.597  87.775  1.00 20.27           C  
ATOM     89  N   SER A   6      37.384  40.380  89.730  1.00 19.84           N  
ATOM     90  H   SER A   6      37.291  39.552  90.302  1.00 19.84           H  
ATOM     91  CA  SER A   6      38.213  41.443  90.351  1.00 19.84           C  
ATOM     92  HA  SER A   6      38.033  42.385  89.834  1.00 19.84           H  
ATOM     93  C   SER A   6      39.758  41.319  90.474  1.00 19.84           C  
ATOM     94  CB  SER A   6      37.686  41.593  91.787  1.00 19.84           C  
ATOM     95  HB2 SER A   6      38.296  42.309  92.338  1.00 19.84           H  
ATOM     96  HB3 SER A   6      36.663  41.967  91.753  1.00 19.84           H  
ATOM     97  O   SER A   6      40.383  42.327  90.790  1.00 19.84           O  
ATOM     98  OG  SER A   6      37.698  40.331  92.446  1.00 19.84           O  
ATOM     99  HG  SER A   6      37.432  40.477  93.356  1.00 19.84           H  
ATOM    100  N   LEU A   7      40.401  40.146  90.361  1.00 18.85           N  
ATOM    101  H   LEU A   7      39.885  39.354  90.004  1.00 18.85           H  
ATOM    102  CA  LEU A   7      41.651  39.873  91.125  1.00 18.85           C  
ATOM    103  HA  LEU A   7      41.557  40.474  92.030  1.00 18.85           H  
ATOM    104  C   LEU A   7      43.024  40.275  90.491  1.00 18.85           C  
ATOM    105  CB  LEU A   7      41.636  38.401  91.578  1.00 18.85           C  
ATOM    106  HB2 LEU A   7      42.650  38.077  91.812  1.00 18.85           H  
ATOM    107  HB3 LEU A   7      41.292  37.786  90.747  1.00 18.85           H  
ATOM    108  O   LEU A   7      43.197  40.154  89.279  1.00 18.85           O  
ATOM    109  CG  LEU A   7      40.739  38.188  92.817  1.00 18.85           C  
ATOM    110  HG  LEU A   7      39.988  38.976  92.874  1.00 18.85           H  
ATOM    111  CD1 LEU A   7      39.998  36.856  92.735  1.00 18.85           C  
ATOM    112 HD11 LEU A   7      39.369  36.733  93.617  1.00 18.85           H  
ATOM    113 HD12 LEU A   7      39.363  36.845  91.849  1.00 18.85           H  
ATOM    114 HD13 LEU A   7      40.712  36.035  92.683  1.00 18.85           H  
ATOM    115  CD2 LEU A   7      41.558  38.204  94.110  1.00 18.85           C  
ATOM    116 HD21 LEU A   7      40.901  38.032  94.963  1.00 18.85           H  
ATOM    117 HD22 LEU A   7      42.323  37.428  94.087  1.00 18.85           H  
ATOM    118 HD23 LEU A   7      42.027  39.179  94.237  1.00 18.85           H  
ATOM    119  N   PRO A   8      44.043  40.664  91.307  1.00 20.38           N  
ATOM    120  CA  PRO A   8      45.304  41.297  90.868  1.00 20.38           C  
ATOM    121  HA  PRO A   8      45.161  41.776  89.900  1.00 20.38           H  
ATOM    122  C   PRO A   8      46.501  40.318  90.746  1.00 20.38           C  
ATOM    123  CB  PRO A   8      45.542  42.381  91.926  1.00 20.38           C  
ATOM    124  HB2 PRO A   8      44.863  43.216  91.753  1.00 20.38           H  
ATOM    125  HB3 PRO A   8      46.572  42.737  91.951  1.00 20.38           H  
ATOM    126  O   PRO A   8      47.506  40.421  91.450  1.00 20.38           O  
ATOM    127  CG  PRO A   8      45.147  41.655  93.210  1.00 20.38           C  
ATOM    128  HG2 PRO A   8      45.958  41.010  93.547  1.00 20.38           H  
ATOM    129  HG3 PRO A   8      44.867  42.356  93.997  1.00 20.38           H  
ATOM    130  CD  PRO A   8      43.956  40.806  92.762  1.00 20.38           C  
ATOM    131  HD2 PRO A   8      43.049  41.343  93.039  1.00 20.38           H  
ATOM    132  HD3 PRO A   8      43.987  39.831  93.249  1.00 20.38           H  
ATOM    133  N   CYS A   9      46.378  39.305  89.893  1.00 20.41           N  
ATOM    134  H   CYS A   9      45.541  39.284  89.329  1.00 20.41           H  
ATOM    135  CA  CYS A   9      47.331  38.188  89.754  1.00 20.41           C  
ATOM    136  HA  CYS A   9      47.714  37.935  90.743  1.00 20.41           H  
ATOM    137  C   CYS A   9      48.554  38.504  88.845  1.00 20.41           C  
ATOM    138  CB  CYS A   9      46.481  37.038  89.189  1.00 20.41           C  
ATOM    139  HB2 CYS A   9      47.100  36.176  88.942  1.00 20.41           H  
ATOM    140  HB3 CYS A   9      46.001  37.369  88.268  1.00 20.41           H  
ATOM    141  O   CYS A   9      48.496  39.463  88.088  1.00 20.41           O  
ATOM    142  SG  CYS A   9      45.202  36.526  90.379  1.00 20.41           S  
ATOM    143  HG  CYS A   9      45.995  36.401  91.447  1.00 20.41           H  
ATOM    144  N   LEU A  10      49.651  37.726  88.733  1.00 21.03           N  
ATOM    145  H   LEU A  10      50.213  38.035  87.952  1.00 21.03           H  
ATOM    146  CA  LEU A  10      50.360  36.702  89.546  1.00 21.03           C  
ATOM    147  HA  LEU A  10      50.570  37.103  90.538  1.00 21.03           H  
ATOM    148  C   LEU A  10      51.715  36.381  88.843  1.00 21.03           C  
ATOM    149  CB  LEU A  10      49.581  35.362  89.641  1.00 21.03           C  
ATOM    150  HB2 LEU A  10      48.905  35.284  88.789  1.00 21.03           H  
ATOM    151  HB3 LEU A  10      50.269  34.526  89.517  1.00 21.03           H  
ATOM    152  O   LEU A  10      51.882  36.689  87.669  1.00 21.03           O  
ATOM    153  CG  LEU A  10      48.835  35.102  90.965  1.00 21.03           C  
ATOM    154  HG  LEU A  10      48.209  35.958  91.218  1.00 21.03           H  
ATOM    155  CD1 LEU A  10      47.940  33.871  90.821  1.00 21.03           C  
ATOM    156 HD11 LEU A  10      48.537  32.995  90.566  1.00 21.03           H  
ATOM    157 HD12 LEU A  10      47.195  34.039  90.043  1.00 21.03           H  
ATOM    158 HD13 LEU A  10      47.418  33.685  91.760  1.00 21.03           H  
ATOM    159  CD2 LEU A  10      49.787  34.839  92.133  1.00 21.03           C  
ATOM    160 HD21 LEU A  10      50.326  33.904  91.982  1.00 21.03           H  
ATOM    161 HD22 LEU A  10      49.211  34.758  93.055  1.00 21.03           H  
ATOM    162 HD23 LEU A  10      50.491  35.663  92.249  1.00 21.03           H  
ATOM    163  N   LEU A  11      52.623  35.663  89.526  1.00 20.00           N  
ATOM    164  H   LEU A  11      52.447  35.570  90.516  1.00 20.00           H  
ATOM    165  CA  LEU A  11      53.598  34.698  88.956  1.00 20.00           C  
ATOM    166  HA  LEU A  11      54.470  34.679  89.610  1.00 20.00           H  
ATOM    167  C   LEU A  11      54.129  34.977  87.518  1.00 20.00           C  
ATOM    168  CB  LEU A  11      52.956  33.287  88.999  1.00 20.00           C  
ATOM    169  HB2 LEU A  11      52.014  33.334  88.453  1.00 20.00           H  
ATOM    170  HB3 LEU A  11      53.598  32.588  88.464  1.00 20.00           H  
ATOM    171  O   LEU A  11      53.657  34.327  86.579  1.00 20.00           O  
ATOM    172  CG  LEU A  11      52.699  32.704  90.398  1.00 20.00           C  
ATOM    173  HG  LEU A  11      52.284  33.476  91.046  1.00 20.00           H  
ATOM    174  CD1 LEU A  11      51.698  31.551  90.302  1.00 20.00           C  
ATOM    175 HD11 LEU A  11      52.097  30.758  89.670  1.00 20.00           H  
ATOM    176 HD12 LEU A  11      50.758  31.913  89.884  1.00 20.00           H  
ATOM    177 HD13 LEU A  11      51.502  31.156  91.299  1.00 20.00           H  
ATOM    178  CD2 LEU A  11      53.984  32.171  91.029  1.00 20.00           C  
ATOM    179 HD21 LEU A  11      54.422  31.389  90.410  1.00 20.00           H  
ATOM    180 HD22 LEU A  11      54.704  32.981  91.149  1.00 20.00           H  
ATOM    181 HD23 LEU A  11      53.765  31.766  92.017  1.00 20.00           H  
ATOM    182  N   PRO A  12      55.160  35.826  87.315  1.00 20.70           N  
ATOM    183  CA  PRO A  12      55.875  35.908  86.034  1.00 20.70           C  
ATOM    184  HA  PRO A  12      55.177  36.149  85.233  1.00 20.70           H  
ATOM    185  C   PRO A  12      56.543  34.552  85.743  1.00 20.70           C  
ATOM    186  CB  PRO A  12      56.875  37.059  86.194  1.00 20.70           C  
ATOM    187  HB2 PRO A  12      57.790  36.894  85.626  1.00 20.70           H  
ATOM    188  HB3 PRO A  12      56.402  37.992  85.886  1.00 20.70           H  
ATOM    189  O   PRO A  12      57.449  34.116  86.455  1.00 20.70           O  
ATOM    190  CG  PRO A  12      57.139  37.100  87.699  1.00 20.70           C  
ATOM    191  HG2 PRO A  12      57.436  38.095  88.030  1.00 20.70           H  
ATOM    192  HG3 PRO A  12      57.904  36.368  87.959  1.00 20.70           H  
ATOM    193  CD  PRO A  12      55.799  36.680  88.307  1.00 20.70           C  
ATOM    194  HD2 PRO A  12      55.972  36.159  89.249  1.00 20.70           H  
ATOM    195  HD3 PRO A  12      55.178  37.560  88.473  1.00 20.70           H  
ATOM    196  N   ARG A  13      55.983  33.800  84.788  1.00 20.23           N  
ATOM    197  H   ARG A  13      55.276  34.238  84.215  1.00 20.23           H  
ATOM    198  CA  ARG A  13      55.941  32.333  84.908  1.00 20.23           C  
ATOM    199  HA  ARG A  13      56.141  32.115  85.957  1.00 20.23           H  
ATOM    200  C   ARG A  13      56.996  31.590  84.098  1.00 20.23           C  
ATOM    201  CB  ARG A  13      54.525  31.824  84.580  1.00 20.23           C  
ATOM    202  HB2 ARG A  13      54.465  31.549  83.527  1.00 20.23           H  
ATOM    203  HB3 ARG A  13      53.796  32.616  84.754  1.00 20.23           H  
ATOM    204  O   ARG A  13      57.328  31.982  82.989  1.00 20.23           O  
ATOM    205  CG  ARG A  13      54.150  30.626  85.462  1.00 20.23           C  
ATOM    206  HG2 ARG A  13      54.251  30.910  86.509  1.00 20.23           H  
ATOM    207  HG3 ARG A  13      54.814  29.787  85.251  1.00 20.23           H  
ATOM    208  CD  ARG A  13      52.706  30.192  85.208  1.00 20.23           C  
ATOM    209  HD2 ARG A  13      52.054  31.051  85.372  1.00 20.23           H  
ATOM    210  HD3 ARG A  13      52.610  29.872  84.171  1.00 20.23           H  
ATOM    211  NE  ARG A  13      52.313  29.094  86.114  1.00 20.23           N  
ATOM    212  HE  ARG A  13      53.022  28.742  86.741  1.00 20.23           H  
ATOM    213  NH1 ARG A  13      50.116  28.949  85.463  1.00 20.23           N  
ATOM    214 HH11 ARG A  13      50.271  29.691  84.795  1.00 20.23           H  
ATOM    215 HH12 ARG A  13      49.199  28.536  85.555  1.00 20.23           H  
ATOM    216  NH2 ARG A  13      50.875  27.613  87.078  1.00 20.23           N  
ATOM    217 HH21 ARG A  13      49.950  27.214  87.152  1.00 20.23           H  
ATOM    218 HH22 ARG A  13      51.605  27.281  87.692  1.00 20.23           H  
ATOM    219  CZ  ARG A  13      51.108  28.559  86.213  1.00 20.23           C  
ATOM    220  N   ALA A  14      57.401  30.443  84.651  1.00 18.15           N  
ATOM    221  H   ALA A  14      57.115  30.304  85.610  1.00 18.15           H  
ATOM    222  CA  ALA A  14      58.108  29.326  84.021  1.00 18.15           C  
ATOM    223  HA  ALA A  14      58.905  29.075  84.720  1.00 18.15           H  
ATOM    224  C   ALA A  14      58.884  29.687  82.726  1.00 18.15           C  
ATOM    225  CB  ALA A  14      57.198  28.084  84.013  1.00 18.15           C  
ATOM    226  HB1 ALA A  14      57.705  27.245  83.536  1.00 18.15           H  
ATOM    227  HB2 ALA A  14      56.971  27.800  85.041  1.00 18.15           H  
ATOM    228  HB3 ALA A  14      56.253  28.287  83.509  1.00 18.15           H  
ATOM    229  O   ALA A  14      60.057  30.009  82.848  1.00 18.15           O  
ATOM    230  N   MET A  15      58.375  29.649  81.488  1.00 22.54           N  
ATOM    231  H   MET A  15      58.964  30.106  80.807  1.00 22.54           H  
ATOM    232  CA  MET A  15      57.169  29.000  80.960  1.00 22.54           C  
ATOM    233  HA  MET A  15      56.339  29.204  81.636  1.00 22.54           H  
ATOM    234  C   MET A  15      57.260  27.459  80.813  1.00 22.54           C  
ATOM    235  CB  MET A  15      56.790  29.657  79.620  1.00 22.54           C  
ATOM    236  HB2 MET A  15      56.037  29.053  79.113  1.00 22.54           H  
ATOM    237  HB3 MET A  15      57.671  29.711  78.981  1.00 22.54           H  
ATOM    238  O   MET A  15      56.220  26.817  80.753  1.00 22.54           O  
ATOM    239  CG  MET A  15      56.216  31.068  79.821  1.00 22.54           C  
ATOM    240  HG2 MET A  15      56.208  31.579  78.858  1.00 22.54           H  
ATOM    241  HG3 MET A  15      56.879  31.633  80.476  1.00 22.54           H  
ATOM    242  SD  MET A  15      54.535  31.115  80.512  1.00 22.54           S  
ATOM    243  CE  MET A  15      53.586  31.367  78.986  1.00 22.54           C  
ATOM    244  HE1 MET A  15      52.523  31.410  79.221  1.00 22.54           H  
ATOM    245  HE2 MET A  15      53.886  32.305  78.519  1.00 22.54           H  
ATOM    246  HE3 MET A  15      53.770  30.543  78.297  1.00 22.54           H  
ATOM    247  N   ARG A  16      58.399  26.743  80.820  1.00 27.56           N  
ATOM    248  H   ARG A  16      58.200  25.753  80.854  1.00 27.56           H  
ATOM    249  CA  ARG A  16      59.817  27.114  80.597  1.00 27.56           C  
ATOM    250  HA  ARG A  16      60.010  28.182  80.701  1.00 27.56           H  
ATOM    251  C   ARG A  16      60.261  26.819  79.162  1.00 27.56           C  
ATOM    252  CB  ARG A  16      60.752  26.378  81.590  1.00 27.56           C  
ATOM    253  HB2 ARG A  16      60.380  25.368  81.764  1.00 27.56           H  
ATOM    254  HB3 ARG A  16      61.729  26.310  81.112  1.00 27.56           H  
ATOM    255  O   ARG A  16      60.677  27.722  78.455  1.00 27.56           O  
ATOM    256  CG  ARG A  16      61.020  27.064  82.935  1.00 27.56           C  
ATOM    257  HG2 ARG A  16      60.086  27.197  83.480  1.00 27.56           H  
ATOM    258  HG3 ARG A  16      61.478  28.032  82.730  1.00 27.56           H  
ATOM    259  CD  ARG A  16      62.005  26.260  83.801  1.00 27.56           C  
ATOM    260  HD2 ARG A  16      61.526  25.335  84.121  1.00 27.56           H  
ATOM    261  HD3 ARG A  16      62.878  26.014  83.196  1.00 27.56           H  
ATOM    262  NE  ARG A  16      62.440  27.036  84.981  1.00 27.56           N  
ATOM    263  HE  ARG A  16      62.016  27.944  85.105  1.00 27.56           H  
ATOM    264  NH1 ARG A  16      64.068  25.597  85.746  1.00 27.56           N  
ATOM    265 HH11 ARG A  16      64.797  25.377  86.409  1.00 27.56           H  
ATOM    266 HH12 ARG A  16      63.865  24.958  84.990  1.00 27.56           H  
ATOM    267  NH2 ARG A  16      63.698  27.508  86.825  1.00 27.56           N  
ATOM    268 HH21 ARG A  16      64.437  27.263  87.469  1.00 27.56           H  
ATOM    269 HH22 ARG A  16      63.235  28.400  86.927  1.00 27.56           H  
ATOM    270  CZ  ARG A  16      63.395  26.710  85.841  1.00 27.56           C  
ATOM    271  N   LEU A  17      60.250  25.536  78.794  1.00 18.68           N  
ATOM    272  H   LEU A  17      59.603  24.955  79.306  1.00 18.68           H  
ATOM    273  CA  LEU A  17      61.519  24.851  78.487  1.00 18.68           C  
ATOM    274  HA  LEU A  17      62.325  25.545  78.726  1.00 18.68           H  
ATOM    275  C   LEU A  17      61.772  24.512  77.000  1.00 18.68           C  
ATOM    276  CB  LEU A  17      61.645  23.641  79.447  1.00 18.68           C  
ATOM    277  HB2 LEU A  17      61.703  22.718  78.870  1.00 18.68           H  
ATOM    278  HB3 LEU A  17      60.743  23.560  80.054  1.00 18.68           H  
ATOM    279  O   LEU A  17      62.932  24.432  76.607  1.00 18.68           O  
ATOM    280  CG  LEU A  17      62.866  23.710  80.390  1.00 18.68           C  
ATOM    281  HG  LEU A  17      63.092  24.746  80.642  1.00 18.68           H  
ATOM    282  CD1 LEU A  17      62.590  22.968  81.700  1.00 18.68           C  
ATOM    283 HD11 LEU A  17      63.468  23.020  82.344  1.00 18.68           H  
ATOM    284 HD12 LEU A  17      62.375  21.921  81.487  1.00 18.68           H  
ATOM    285 HD13 LEU A  17      61.737  23.409  82.216  1.00 18.68           H  
ATOM    286  CD2 LEU A  17      64.104  23.108  79.737  1.00 18.68           C  
ATOM    287 HD21 LEU A  17      64.326  23.635  78.809  1.00 18.68           H  
ATOM    288 HD22 LEU A  17      64.962  23.203  80.403  1.00 18.68           H  
ATOM    289 HD23 LEU A  17      63.940  22.054  79.514  1.00 18.68           H  
ATOM    290  N   PRO A  18      60.746  24.440  76.133  1.00 18.75           N  
ATOM    291  CA  PRO A  18      59.564  23.600  76.256  1.00 18.75           C  
ATOM    292  HA  PRO A  18      59.137  23.695  77.255  1.00 18.75           H  
ATOM    293  C   PRO A  18      59.920  22.109  76.062  1.00 18.75           C  
ATOM    294  CB  PRO A  18      58.564  24.190  75.256  1.00 18.75           C  
ATOM    295  HB2 PRO A  18      58.055  25.034  75.721  1.00 18.75           H  
ATOM    296  HB3 PRO A  18      57.829  23.466  74.902  1.00 18.75           H  
ATOM    297  O   PRO A  18      60.472  21.532  76.989  1.00 18.75           O  
ATOM    298  CG  PRO A  18      59.464  24.709  74.133  1.00 18.75           C  
ATOM    299  HG2 PRO A  18      59.682  23.906  73.429  1.00 18.75           H  
ATOM    300  HG3 PRO A  18      59.009  25.552  73.613  1.00 18.75           H  
ATOM    301  CD  PRO A  18      60.753  25.121  74.850  1.00 18.75           C  
ATOM    302  HD2 PRO A  18      60.752  26.199  75.017  1.00 18.75           H  
ATOM    303  HD3 PRO A  18      61.625  24.840  74.260  1.00 18.75           H  
ATOM    304  N   ARG A  19      59.558  21.448  74.942  1.00 18.66           N  
ATOM    305  H   ARG A  19      59.201  21.995  74.172  1.00 18.66           H  
ATOM    306  CA  ARG A  19      59.258  19.997  74.958  1.00 18.66           C  
ATOM    307  HA  ARG A  19      58.568  19.894  75.795  1.00 18.66           H  
ATOM    308  C   ARG A  19      60.386  19.073  75.465  1.00 18.66           C  
ATOM    309  CB  ARG A  19      58.457  19.523  73.721  1.00 18.66           C  
ATOM    310  HB2 ARG A  19      58.713  20.118  72.845  1.00 18.66           H  
ATOM    311  HB3 ARG A  19      58.693  18.478  73.517  1.00 18.66           H  
ATOM    312  O   ARG A  19      60.207  18.530  76.547  1.00 18.66           O  
ATOM    313  CG  ARG A  19      56.946  19.623  74.027  1.00 18.66           C  
ATOM    314  HG2 ARG A  19      56.692  20.664  74.228  1.00 18.66           H  
ATOM    315  HG3 ARG A  19      56.747  19.044  74.929  1.00 18.66           H  
ATOM    316  CD  ARG A  19      56.014  19.092  72.927  1.00 18.66           C  
ATOM    317  HD2 ARG A  19      56.066  19.755  72.064  1.00 18.66           H  
ATOM    318  HD3 ARG A  19      56.352  18.099  72.633  1.00 18.66           H  
ATOM    319  NE  ARG A  19      54.620  19.003  73.425  1.00 18.66           N  
ATOM    320  HE  ARG A  19      54.486  19.166  74.413  1.00 18.66           H  
ATOM    321  NH1 ARG A  19      53.572  18.375  71.473  1.00 18.66           N  
ATOM    322 HH11 ARG A  19      52.738  18.082  70.984  1.00 18.66           H  
ATOM    323 HH12 ARG A  19      54.454  18.410  70.982  1.00 18.66           H  
ATOM    324  NH2 ARG A  19      52.387  18.544  73.351  1.00 18.66           N  
ATOM    325 HH21 ARG A  19      51.572  18.245  72.835  1.00 18.66           H  
ATOM    326 HH22 ARG A  19      52.305  18.709  74.344  1.00 18.66           H  
ATOM    327  CZ  ARG A  19      53.539  18.644  72.748  1.00 18.66           C  
ATOM    328  N   ARG A  20      61.529  18.807  74.821  1.00 18.33           N  
ATOM    329  H   ARG A  20      62.212  18.390  75.437  1.00 18.33           H  
ATOM    330  CA  ARG A  20      61.761  18.559  73.388  1.00 18.33           C  
ATOM    331  HA  ARG A  20      61.271  19.339  72.805  1.00 18.33           H  
ATOM    332  C   ARG A  20      61.191  17.229  72.817  1.00 18.33           C  
ATOM    333  CB  ARG A  20      63.281  18.633  73.098  1.00 18.33           C  
ATOM    334  HB2 ARG A  20      63.483  18.103  72.167  1.00 18.33           H  
ATOM    335  HB3 ARG A  20      63.833  18.123  73.887  1.00 18.33           H  
ATOM    336  O   ARG A  20      61.000  17.206  71.613  1.00 18.33           O  
ATOM    337  CG  ARG A  20      63.814  20.070  72.930  1.00 18.33           C  
ATOM    338  HG2 ARG A  20      63.254  20.558  72.132  1.00 18.33           H  
ATOM    339  HG3 ARG A  20      63.666  20.628  73.854  1.00 18.33           H  
ATOM    340  CD  ARG A  20      65.311  20.070  72.562  1.00 18.33           C  
ATOM    341  HD2 ARG A  20      65.472  19.346  71.763  1.00 18.33           H  
ATOM    342  HD3 ARG A  20      65.885  19.753  73.433  1.00 18.33           H  
ATOM    343  NE  ARG A  20      65.778  21.398  72.101  1.00 18.33           N  
ATOM    344  HE  ARG A  20      65.095  22.141  72.088  1.00 18.33           H  
ATOM    345  NH1 ARG A  20      67.973  20.840  71.683  1.00 18.33           N  
ATOM    346 HH11 ARG A  20      68.891  21.086  71.343  1.00 18.33           H  
ATOM    347 HH12 ARG A  20      67.802  19.908  72.034  1.00 18.33           H  
ATOM    348  NH2 ARG A  20      67.256  22.892  71.203  1.00 18.33           N  
ATOM    349 HH21 ARG A  20      66.538  23.601  71.163  1.00 18.33           H  
ATOM    350 HH22 ARG A  20      68.184  23.109  70.870  1.00 18.33           H  
ATOM    351  CZ  ARG A  20      66.994  21.702  71.668  1.00 18.33           C  
ATOM    352  N   THR A  21      60.845  16.134  73.511  1.00 21.43           N  
ATOM    353  H   THR A  21      60.449  15.424  72.911  1.00 21.43           H  
ATOM    354  CA  THR A  21      61.052  15.714  74.917  1.00 21.43           C  
ATOM    355  HA  THR A  21      61.486  16.539  75.481  1.00 21.43           H  
ATOM    356  C   THR A  21      62.157  14.648  75.012  1.00 21.43           C  
ATOM    357  CB  THR A  21      59.732  15.403  75.657  1.00 21.43           C  
ATOM    358  HB  THR A  21      59.232  14.537  75.224  1.00 21.43           H  
ATOM    359  O   THR A  21      63.265  15.051  75.338  1.00 21.43           O  
ATOM    360  CG2 THR A  21      59.926  15.165  77.153  1.00 21.43           C  
ATOM    361 HG21 THR A  21      60.421  16.018  77.616  1.00 21.43           H  
ATOM    362 HG22 THR A  21      60.534  14.274  77.311  1.00 21.43           H  
ATOM    363 HG23 THR A  21      58.957  15.008  77.627  1.00 21.43           H  
ATOM    364  OG1 THR A  21      58.830  16.473  75.528  1.00 21.43           O  
ATOM    365  HG1 THR A  21      59.140  17.136  76.150  1.00 21.43           H  
ATOM    366  N   LEU A  22      62.013  13.354  74.693  1.00 18.24           N  
ATOM    367  H   LEU A  22      62.877  12.838  74.770  1.00 18.24           H  
ATOM    368  CA  LEU A  22      60.838  12.469  74.575  1.00 18.24           C  
ATOM    369  HA  LEU A  22      60.068  12.804  75.270  1.00 18.24           H  
ATOM    370  C   LEU A  22      61.197  11.068  75.125  1.00 18.24           C  
ATOM    371  CB  LEU A  22      60.272  12.441  73.130  1.00 18.24           C  
ATOM    372  HB2 LEU A  22      60.190  11.405  72.800  1.00 18.24           H  
ATOM    373  HB3 LEU A  22      60.983  12.922  72.459  1.00 18.24           H  
ATOM    374  O   LEU A  22      62.337  10.830  75.511  1.00 18.24           O  
ATOM    375  CG  LEU A  22      58.889  13.110  72.949  1.00 18.24           C  
ATOM    376  HG  LEU A  22      58.968  14.169  73.195  1.00 18.24           H  
ATOM    377  CD1 LEU A  22      58.443  13.036  71.491  1.00 18.24           C  
ATOM    378 HD11 LEU A  22      57.491  13.550  71.362  1.00 18.24           H  
ATOM    379 HD12 LEU A  22      59.188  13.509  70.851  1.00 18.24           H  
ATOM    380 HD13 LEU A  22      58.330  11.995  71.188  1.00 18.24           H  
ATOM    381  CD2 LEU A  22      57.785  12.479  73.804  1.00 18.24           C  
ATOM    382 HD21 LEU A  22      56.833  12.964  73.590  1.00 18.24           H  
ATOM    383 HD22 LEU A  22      57.986  12.596  74.869  1.00 18.24           H  
ATOM    384 HD23 LEU A  22      57.693  11.418  73.569  1.00 18.24           H  
ATOM    385  N   CYS A  23      60.186  10.216  75.310  1.00 16.92           N  
ATOM    386  H   CYS A  23      59.293  10.451  74.902  1.00 16.92           H  
ATOM    387  CA  CYS A  23      60.156   9.204  76.377  1.00 16.92           C  
ATOM    388  HA  CYS A  23      60.612   9.652  77.259  1.00 16.92           H  
ATOM    389  C   CYS A  23      60.957   7.904  76.126  1.00 16.92           C  
ATOM    390  CB  CYS A  23      58.679   8.935  76.705  1.00 16.92           C  
ATOM    391  HB2 CYS A  23      58.176   8.549  75.817  1.00 16.92           H  
ATOM    392  HB3 CYS A  23      58.593   8.191  77.497  1.00 16.92           H  
ATOM    393  O   CYS A  23      61.366   7.605  75.011  1.00 16.92           O  
ATOM    394  SG  CYS A  23      57.880  10.481  77.242  1.00 16.92           S  
ATOM    395  HG  CYS A  23      58.449  10.559  78.448  1.00 16.92           H  
ATOM    396  N   ALA A  24      61.161   7.128  77.198  1.00 16.53           N  
ATOM    397  H   ALA A  24      60.725   7.408  78.065  1.00 16.53           H  
ATOM    398  CA  ALA A  24      62.271   6.174  77.350  1.00 16.53           C  
ATOM    399  HA  ALA A  24      63.082   6.471  76.684  1.00 16.53           H  
ATOM    400  C   ALA A  24      61.992   4.676  77.062  1.00 16.53           C  
ATOM    401  CB  ALA A  24      62.753   6.343  78.802  1.00 16.53           C  
ATOM    402  HB1 ALA A  24      61.981   6.015  79.497  1.00 16.53           H  
ATOM    403  HB2 ALA A  24      63.644   5.736  78.962  1.00 16.53           H  
ATOM    404  HB3 ALA A  24      63.010   7.384  78.997  1.00 16.53           H  
ATOM    405  O   ALA A  24      62.875   3.855  77.262  1.00 16.53           O  
ATOM    406  N   LEU A  25      60.758   4.292  76.726  1.00 16.26           N  
ATOM    407  H   LEU A  25      60.199   5.002  76.273  1.00 16.26           H  
ATOM    408  CA  LEU A  25      60.007   3.407  77.635  1.00 16.26           C  
ATOM    409  HA  LEU A  25      60.194   3.818  78.627  1.00 16.26           H  
ATOM    410  C   LEU A  25      60.410   1.912  77.796  1.00 16.26           C  
ATOM    411  CB  LEU A  25      58.494   3.590  77.370  1.00 16.26           C  
ATOM    412  HB2 LEU A  25      58.343   4.442  76.707  1.00 16.26           H  
ATOM    413  HB3 LEU A  25      58.094   2.715  76.856  1.00 16.26           H  
ATOM    414  O   LEU A  25      60.740   1.522  78.910  1.00 16.26           O  
ATOM    415  CG  LEU A  25      57.670   3.852  78.645  1.00 16.26           C  
ATOM    416  HG  LEU A  25      58.058   4.744  79.136  1.00 16.26           H  
ATOM    417  CD1 LEU A  25      56.214   4.117  78.261  1.00 16.26           C  
ATOM    418 HD11 LEU A  25      56.155   4.957  77.569  1.00 16.26           H  
ATOM    419 HD12 LEU A  25      55.786   3.232  77.791  1.00 16.26           H  
ATOM    420 HD13 LEU A  25      55.637   4.357  79.154  1.00 16.26           H  
ATOM    421  CD2 LEU A  25      57.695   2.694  79.640  1.00 16.26           C  
ATOM    422 HD21 LEU A  25      58.696   2.571  80.055  1.00 16.26           H  
ATOM    423 HD22 LEU A  25      57.014   2.895  80.467  1.00 16.26           H  
ATOM    424 HD23 LEU A  25      57.396   1.767  79.150  1.00 16.26           H  
ATOM    425  N   ALA A  26      60.185   1.052  76.793  1.00 16.62           N  
ATOM    426  H   ALA A  26      60.088   1.429  75.862  1.00 16.62           H  
ATOM    427  CA  ALA A  26      59.584  -0.280  77.037  1.00 16.62           C  
ATOM    428  HA  ALA A  26      58.974  -0.184  77.936  1.00 16.62           H  
ATOM    429  C   ALA A  26      60.531  -1.478  77.333  1.00 16.62           C  
ATOM    430  CB  ALA A  26      58.609  -0.570  75.888  1.00 16.62           C  
ATOM    431  HB1 ALA A  26      59.167  -0.709  74.961  1.00 16.62           H  
ATOM    432  HB2 ALA A  26      58.041  -1.477  76.094  1.00 16.62           H  
ATOM    433  HB3 ALA A  26      57.910   0.257  75.770  1.00 16.62           H  
ATOM    434  O   ALA A  26      61.743  -1.392  77.165  1.00 16.62           O  
ATOM    435  N   LEU A  27      59.933  -2.596  77.790  1.00 15.75           N  
ATOM    436  H   LEU A  27      58.923  -2.597  77.798  1.00 15.75           H  
ATOM    437  CA  LEU A  27      60.568  -3.654  78.603  1.00 15.75           C  
ATOM    438  HA  LEU A  27      61.495  -3.273  79.033  1.00 15.75           H  
ATOM    439  C   LEU A  27      60.920  -4.998  77.926  1.00 15.75           C  
ATOM    440  CB  LEU A  27      59.579  -4.010  79.741  1.00 15.75           C  
ATOM    441  HB2 LEU A  27      58.602  -4.196  79.294  1.00 15.75           H  
ATOM    442  HB3 LEU A  27      59.888  -4.950  80.198  1.00 15.75           H  
ATOM    443  O   LEU A  27      61.874  -5.636  78.357  1.00 15.75           O  
ATOM    444  CG  LEU A  27      59.428  -2.978  80.868  1.00 15.75           C  
ATOM    445  HG  LEU A  27      59.339  -1.978  80.444  1.00 15.75           H  
ATOM    446  CD1 LEU A  27      58.164  -3.275  81.676  1.00 15.75           C  
ATOM    447 HD11 LEU A  27      57.289  -3.219  81.028  1.00 15.75           H  
ATOM    448 HD12 LEU A  27      58.221  -4.277  82.100  1.00 15.75           H  
ATOM    449 HD13 LEU A  27      58.057  -2.547  82.481  1.00 15.75           H  
ATOM    450  CD2 LEU A  27      60.622  -3.023  81.823  1.00 15.75           C  
ATOM    451 HD21 LEU A  27      60.716  -4.017  82.260  1.00 15.75           H  
ATOM    452 HD22 LEU A  27      60.488  -2.288  82.616  1.00 15.75           H  
ATOM    453 HD23 LEU A  27      61.537  -2.787  81.279  1.00 15.75           H  
ATOM    454  N   ASP A  28      60.053  -5.514  77.047  1.00 19.22           N  
ATOM    455  H   ASP A  28      59.402  -4.870  76.620  1.00 19.22           H  
ATOM    456  CA  ASP A  28      59.517  -6.875  77.274  1.00 19.22           C  
ATOM    457  HA  ASP A  28      59.562  -7.010  78.355  1.00 19.22           H  
ATOM    458  C   ASP A  28      60.302  -8.095  76.710  1.00 19.22           C  
ATOM    459  CB  ASP A  28      58.020  -6.893  76.920  1.00 19.22           C  
ATOM    460  HB2 ASP A  28      57.623  -5.878  76.929  1.00 19.22           H  
ATOM    461  HB3 ASP A  28      57.876  -7.300  75.919  1.00 19.22           H  
ATOM    462  O   ASP A  28      61.332  -7.951  76.058  1.00 19.22           O  
ATOM    463  CG  ASP A  28      57.247  -7.713  77.954  1.00 19.22           C  
ATOM    464  OD1 ASP A  28      56.929  -7.127  79.011  1.00 19.22           O  
ATOM    465  OD2 ASP A  28      57.081  -8.930  77.714  1.00 19.22           O  
ATOM    466  N   VAL A  29      59.831  -9.314  77.032  1.00 18.69           N  
ATOM    467  H   VAL A  29      58.857  -9.322  77.303  1.00 18.69           H  
ATOM    468  CA  VAL A  29      60.652 -10.303  77.768  1.00 18.69           C  
ATOM    469  HA  VAL A  29      61.602  -9.835  78.022  1.00 18.69           H  
ATOM    470  C   VAL A  29      61.006 -11.615  77.040  1.00 18.69           C  
ATOM    471  CB  VAL A  29      59.921 -10.646  79.097  1.00 18.69           C  
ATOM    472  HB  VAL A  29      58.915 -10.993  78.860  1.00 18.69           H  
ATOM    473  O   VAL A  29      62.159 -12.038  77.061  1.00 18.69           O  
ATOM    474  CG1 VAL A  29      60.604 -11.745  79.926  1.00 18.69           C  
ATOM    475 HG11 VAL A  29      60.645 -12.687  79.378  1.00 18.69           H  
ATOM    476 HG12 VAL A  29      60.045 -11.920  80.845  1.00 18.69           H  
ATOM    477 HG13 VAL A  29      61.620 -11.438  80.175  1.00 18.69           H  
ATOM    478  CG2 VAL A  29      59.794  -9.434  80.029  1.00 18.69           C  
ATOM    479 HG21 VAL A  29      60.766  -8.964  80.175  1.00 18.69           H  
ATOM    480 HG22 VAL A  29      59.098  -8.708  79.607  1.00 18.69           H  
ATOM    481 HG23 VAL A  29      59.385  -9.735  80.993  1.00 18.69           H  
ATOM    482  N   THR A  30      60.014 -12.363  76.547  1.00 19.52           N  
ATOM    483  H   THR A  30      59.111 -11.918  76.462  1.00 19.52           H  
ATOM    484  CA  THR A  30      60.086 -13.846  76.421  1.00 19.52           C  
ATOM    485  HA  THR A  30      60.894 -14.196  77.064  1.00 19.52           H  
ATOM    486  C   THR A  30      60.430 -14.322  74.984  1.00 19.52           C  
ATOM    487  CB  THR A  30      58.775 -14.484  76.957  1.00 19.52           C  
ATOM    488  HB  THR A  30      59.047 -15.343  77.570  1.00 19.52           H  
ATOM    489  O   THR A  30      60.274 -13.548  74.049  1.00 19.52           O  
ATOM    490  CG2 THR A  30      57.869 -13.647  77.859  1.00 19.52           C  
ATOM    491 HG21 THR A  30      57.497 -12.766  77.336  1.00 19.52           H  
ATOM    492 HG22 THR A  30      57.018 -14.249  78.177  1.00 19.52           H  
ATOM    493 HG23 THR A  30      58.417 -13.340  78.750  1.00 19.52           H  
ATOM    494  OG1 THR A  30      57.957 -14.952  75.910  1.00 19.52           O  
ATOM    495  HG1 THR A  30      57.587 -14.184  75.469  1.00 19.52           H  
ATOM    496  N   SER A  31      60.788 -15.577  74.652  1.00 18.26           N  
ATOM    497  H   SER A  31      60.861 -15.663  73.648  1.00 18.26           H  
ATOM    498  CA  SER A  31      61.363 -16.722  75.399  1.00 18.26           C  
ATOM    499  HA  SER A  31      62.296 -16.400  75.863  1.00 18.26           H  
ATOM    500  C   SER A  31      61.711 -17.900  74.457  1.00 18.26           C  
ATOM    501  CB  SER A  31      60.453 -17.288  76.499  1.00 18.26           C  
ATOM    502  HB2 SER A  31      60.503 -16.648  77.380  1.00 18.26           H  
ATOM    503  HB3 SER A  31      60.833 -18.263  76.805  1.00 18.26           H  
ATOM    504  O   SER A  31      62.882 -18.147  74.196  1.00 18.26           O  
ATOM    505  OG  SER A  31      59.116 -17.438  76.047  1.00 18.26           O  
ATOM    506  HG  SER A  31      58.691 -16.580  75.977  1.00 18.26           H  
ATOM    507  N   VAL A  32      60.705 -18.657  73.985  1.00 16.70           N  
ATOM    508  H   VAL A  32      59.784 -18.391  74.303  1.00 16.70           H  
ATOM    509  CA  VAL A  32      60.882 -20.062  73.542  1.00 16.70           C  
ATOM    510  HA  VAL A  32      61.681 -20.495  74.145  1.00 16.70           H  
ATOM    511  C   VAL A  32      61.312 -20.228  72.078  1.00 16.70           C  
ATOM    512  CB  VAL A  32      59.604 -20.908  73.791  1.00 16.70           C  
ATOM    513  HB  VAL A  32      58.911 -20.751  72.964  1.00 16.70           H  
ATOM    514  O   VAL A  32      62.005 -21.187  71.758  1.00 16.70           O  
ATOM    515  CG1 VAL A  32      59.924 -22.407  73.874  1.00 16.70           C  
ATOM    516 HG11 VAL A  32      60.590 -22.601  74.714  1.00 16.70           H  
ATOM    517 HG12 VAL A  32      60.405 -22.746  72.956  1.00 16.70           H  
ATOM    518 HG13 VAL A  32      59.006 -22.980  74.003  1.00 16.70           H  
ATOM    519  CG2 VAL A  32      58.840 -20.551  75.072  1.00 16.70           C  
ATOM    520 HG21 VAL A  32      58.343 -19.588  74.951  1.00 16.70           H  
ATOM    521 HG22 VAL A  32      58.064 -21.290  75.269  1.00 16.70           H  
ATOM    522 HG23 VAL A  32      59.522 -20.515  75.922  1.00 16.70           H  
ATOM    523  N   GLY A  33      60.864 -19.337  71.183  1.00 16.69           N  
ATOM    524  H   GLY A  33      60.338 -18.552  71.540  1.00 16.69           H  
ATOM    525  CA  GLY A  33      61.111 -19.399  69.729  1.00 16.69           C  
ATOM    526  HA2 GLY A  33      62.110 -19.009  69.534  1.00 16.69           H  
ATOM    527  HA3 GLY A  33      60.393 -18.751  69.226  1.00 16.69           H  
ATOM    528  C   GLY A  33      61.017 -20.796  69.076  1.00 16.69           C  
ATOM    529  O   GLY A  33      61.950 -21.146  68.356  1.00 16.69           O  
ATOM    530  N   PRO A  34      59.963 -21.609  69.318  1.00 17.84           N  
ATOM    531  CA  PRO A  34      59.972 -23.057  69.076  1.00 17.84           C  
ATOM    532  HA  PRO A  34      60.923 -23.486  69.391  1.00 17.84           H  
ATOM    533  C   PRO A  34      59.696 -23.380  67.591  1.00 17.84           C  
ATOM    534  CB  PRO A  34      58.884 -23.598  70.009  1.00 17.84           C  
ATOM    535  HB2 PRO A  34      58.454 -24.531  69.644  1.00 17.84           H  
ATOM    536  HB3 PRO A  34      59.304 -23.745  71.004  1.00 17.84           H  
ATOM    537  O   PRO A  34      58.545 -23.263  67.165  1.00 17.84           O  
ATOM    538  CG  PRO A  34      57.847 -22.474  70.059  1.00 17.84           C  
ATOM    539  HG2 PRO A  34      57.139 -22.581  69.237  1.00 17.84           H  
ATOM    540  HG3 PRO A  34      57.318 -22.465  71.011  1.00 17.84           H  
ATOM    541  CD  PRO A  34      58.674 -21.202  69.866  1.00 17.84           C  
ATOM    542  HD2 PRO A  34      58.164 -20.526  69.180  1.00 17.84           H  
ATOM    543  HD3 PRO A  34      58.800 -20.716  70.834  1.00 17.84           H  
ATOM    544  N   PRO A  35      60.704 -23.745  66.771  1.00 16.87           N  
ATOM    545  CA  PRO A  35      60.598 -23.590  65.327  1.00 16.87           C  
ATOM    546  HA  PRO A  35      59.720 -22.999  65.065  1.00 16.87           H  
ATOM    547  C   PRO A  35      60.453 -24.941  64.595  1.00 16.87           C  
ATOM    548  CB  PRO A  35      61.833 -22.742  64.997  1.00 16.87           C  
ATOM    549  HB2 PRO A  35      61.635 -21.709  65.285  1.00 16.87           H  
ATOM    550  HB3 PRO A  35      62.132 -22.770  63.949  1.00 16.87           H  
ATOM    551  O   PRO A  35      59.705 -25.816  65.020  1.00 16.87           O  
ATOM    552  CG  PRO A  35      62.906 -23.312  65.924  1.00 16.87           C  
ATOM    553  HG2 PRO A  35      63.470 -24.091  65.410  1.00 16.87           H  
ATOM    554  HG3 PRO A  35      63.574 -22.525  66.274  1.00 16.87           H  
ATOM    555  CD  PRO A  35      62.119 -23.931  67.085  1.00 16.87           C  
ATOM    556  HD2 PRO A  35      62.418 -23.457  68.020  1.00 16.87           H  
ATOM    557  HD3 PRO A  35      62.336 -24.997  67.147  1.00 16.87           H  
ATOM    558  N   VAL A  36      61.052 -25.042  63.407  1.00 15.47           N  
ATOM    559  H   VAL A  36      61.795 -24.381  63.233  1.00 15.47           H  
ATOM    560  CA  VAL A  36      60.374 -25.545  62.199  1.00 15.47           C  
ATOM    561  HA  VAL A  36      59.408 -25.041  62.167  1.00 15.47           H  
ATOM    562  C   VAL A  36      60.084 -27.056  62.211  1.00 15.47           C  
ATOM    563  CB  VAL A  36      61.148 -25.118  60.933  1.00 15.47           C  
ATOM    564  HB  VAL A  36      62.034 -25.743  60.822  1.00 15.47           H  
ATOM    565  O   VAL A  36      60.926 -27.860  62.590  1.00 15.47           O  
ATOM    566  CG1 VAL A  36      60.276 -25.269  59.680  1.00 15.47           C  
ATOM    567 HG11 VAL A  36      60.831 -24.936  58.802  1.00 15.47           H  
ATOM    568 HG12 VAL A  36      59.370 -24.672  59.773  1.00 15.47           H  
ATOM    569 HG13 VAL A  36      60.016 -26.316  59.525  1.00 15.47           H  
ATOM    570  CG2 VAL A  36      61.600 -23.647  60.988  1.00 15.47           C  
ATOM    571 HG21 VAL A  36      62.399 -23.520  61.719  1.00 15.47           H  
ATOM    572 HG22 VAL A  36      60.759 -23.001  61.240  1.00 15.47           H  
ATOM    573 HG23 VAL A  36      62.001 -23.344  60.021  1.00 15.47           H  
ATOM    574  N   ALA A  37      58.881 -27.429  61.756  1.00 16.61           N  
ATOM    575  H   ALA A  37      58.287 -26.692  61.403  1.00 16.61           H  
ATOM    576  CA  ALA A  37      58.188 -28.636  62.210  1.00 16.61           C  
ATOM    577  HA  ALA A  37      58.411 -28.736  63.272  1.00 16.61           H  
ATOM    578  C   ALA A  37      58.590 -30.004  61.597  1.00 16.61           C  
ATOM    579  CB  ALA A  37      56.677 -28.365  62.112  1.00 16.61           C  
ATOM    580  HB1 ALA A  37      56.422 -27.488  62.707  1.00 16.61           H  
ATOM    581  HB2 ALA A  37      56.127 -29.218  62.507  1.00 16.61           H  
ATOM    582  HB3 ALA A  37      56.383 -28.192  61.076  1.00 16.61           H  
ATOM    583  O   ALA A  37      59.199 -30.821  62.275  1.00 16.61           O  
ATOM    584  N   ALA A  38      58.075 -30.352  60.407  1.00 15.99           N  
ATOM    585  H   ALA A  38      57.703 -29.596  59.850  1.00 15.99           H  
ATOM    586  CA  ALA A  38      57.350 -31.633  60.304  1.00 15.99           C  
ATOM    587  HA  ALA A  38      57.162 -31.963  61.326  1.00 15.99           H  
ATOM    588  C   ALA A  38      58.037 -32.866  59.657  1.00 15.99           C  
ATOM    589  CB  ALA A  38      55.954 -31.351  59.722  1.00 15.99           C  
ATOM    590  HB1 ALA A  38      55.436 -30.619  60.342  1.00 15.99           H  
ATOM    591  HB2 ALA A  38      55.367 -32.269  59.716  1.00 15.99           H  
ATOM    592  HB3 ALA A  38      56.033 -30.964  58.707  1.00 15.99           H  
ATOM    593  O   ALA A  38      58.481 -33.768  60.361  1.00 15.99           O  
ATOM    594  N   CYS A  39      57.891 -33.054  58.337  1.00 15.46           N  
ATOM    595  H   CYS A  39      57.647 -32.253  57.773  1.00 15.46           H  
ATOM    596  CA  CYS A  39      57.515 -34.385  57.819  1.00 15.46           C  
ATOM    597  HA  CYS A  39      57.144 -34.948  58.676  1.00 15.46           H  
ATOM    598  C   CYS A  39      58.657 -35.251  57.234  1.00 15.46           C  
ATOM    599  CB  CYS A  39      56.328 -34.223  56.858  1.00 15.46           C  
ATOM    600  HB2 CYS A  39      56.689 -34.180  55.830  1.00 15.46           H  
ATOM    601  HB3 CYS A  39      55.783 -33.304  57.073  1.00 15.46           H  
ATOM    602  O   CYS A  39      59.662 -34.739  56.751  1.00 15.46           O  
ATOM    603  SG  CYS A  39      55.192 -35.623  57.073  1.00 15.46           S  
ATOM    604  HG  CYS A  39      54.649 -35.228  58.228  1.00 15.46           H  
ATOM    605  N   GLY A  40      58.496 -36.586  57.277  1.00 16.15           N  
ATOM    606  H   GLY A  40      57.612 -36.922  57.632  1.00 16.15           H  
ATOM    607  CA  GLY A  40      59.655 -37.493  57.375  1.00 16.15           C  
ATOM    608  HA2 GLY A  40      59.478 -38.148  58.229  1.00 16.15           H  
ATOM    609  HA3 GLY A  40      60.539 -36.907  57.626  1.00 16.15           H  
ATOM    610  C   GLY A  40      60.049 -38.410  56.201  1.00 16.15           C  
ATOM    611  O   GLY A  40      61.215 -38.790  56.134  1.00 16.15           O  
ATOM    612  N   ARG A  41      59.152 -38.837  55.295  1.00 15.85           N  
ATOM    613  H   ARG A  41      58.227 -38.431  55.313  1.00 15.85           H  
ATOM    614  CA  ARG A  41      59.420 -40.004  54.406  1.00 15.85           C  
ATOM    615  HA  ARG A  41      59.991 -40.722  54.994  1.00 15.85           H  
ATOM    616  C   ARG A  41      60.355 -39.732  53.206  1.00 15.85           C  
ATOM    617  CB  ARG A  41      58.113 -40.727  53.991  1.00 15.85           C  
ATOM    618  HB2 ARG A  41      57.359 -40.000  53.687  1.00 15.85           H  
ATOM    619  HB3 ARG A  41      58.327 -41.370  53.137  1.00 15.85           H  
ATOM    620  O   ARG A  41      59.920 -39.748  52.058  1.00 15.85           O  
ATOM    621  CG  ARG A  41      57.569 -41.633  55.110  1.00 15.85           C  
ATOM    622  HG2 ARG A  41      57.190 -41.026  55.932  1.00 15.85           H  
ATOM    623  HG3 ARG A  41      58.397 -42.230  55.491  1.00 15.85           H  
ATOM    624  CD  ARG A  41      56.485 -42.619  54.637  1.00 15.85           C  
ATOM    625  HD2 ARG A  41      56.748 -43.007  53.653  1.00 15.85           H  
ATOM    626  HD3 ARG A  41      56.495 -43.456  55.335  1.00 15.85           H  
ATOM    627  NE  ARG A  41      55.132 -42.022  54.598  1.00 15.85           N  
ATOM    628  HE  ARG A  41      55.060 -41.081  54.237  1.00 15.85           H  
ATOM    629  NH1 ARG A  41      53.943 -43.832  55.401  1.00 15.85           N  
ATOM    630 HH11 ARG A  41      53.061 -44.245  55.668  1.00 15.85           H  
ATOM    631 HH12 ARG A  41      54.788 -44.385  55.425  1.00 15.85           H  
ATOM    632  NH2 ARG A  41      52.872 -41.945  54.920  1.00 15.85           N  
ATOM    633 HH21 ARG A  41      52.843 -40.996  54.574  1.00 15.85           H  
ATOM    634 HH22 ARG A  41      52.009 -42.394  55.189  1.00 15.85           H  
ATOM    635  CZ  ARG A  41      53.998 -42.601  54.971  1.00 15.85           C  
ATOM    636  N   ARG A  42      61.665 -39.593  53.453  1.00 17.62           N  
ATOM    637  H   ARG A  42      61.939 -39.531  54.423  1.00 17.62           H  
ATOM    638  CA  ARG A  42      62.714 -39.783  52.427  1.00 17.62           C  
ATOM    639  HA  ARG A  42      62.395 -39.316  51.495  1.00 17.62           H  
ATOM    640  C   ARG A  42      62.879 -41.282  52.132  1.00 17.62           C  
ATOM    641  CB  ARG A  42      64.038 -39.127  52.864  1.00 17.62           C  
ATOM    642  HB2 ARG A  42      64.285 -39.428  53.882  1.00 17.62           H  
ATOM    643  HB3 ARG A  42      64.828 -39.482  52.202  1.00 17.62           H  
ATOM    644  O   ARG A  42      63.532 -41.993  52.888  1.00 17.62           O  
ATOM    645  CG  ARG A  42      63.973 -37.595  52.767  1.00 17.62           C  
ATOM    646  HG2 ARG A  42      63.626 -37.321  51.771  1.00 17.62           H  
ATOM    647  HG3 ARG A  42      63.267 -37.210  53.503  1.00 17.62           H  
ATOM    648  CD  ARG A  42      65.352 -36.960  52.997  1.00 17.62           C  
ATOM    649  HD2 ARG A  42      66.068 -37.449  52.336  1.00 17.62           H  
ATOM    650  HD3 ARG A  42      65.654 -37.134  54.030  1.00 17.62           H  
ATOM    651  NE  ARG A  42      65.331 -35.509  52.717  1.00 17.62           N  
ATOM    652  HE  ARG A  42      64.423 -35.067  52.706  1.00 17.62           H  
ATOM    653  NH1 ARG A  42      67.597 -35.187  52.478  1.00 17.62           N  
ATOM    654 HH11 ARG A  42      68.377 -34.582  52.267  1.00 17.62           H  
ATOM    655 HH12 ARG A  42      67.755 -36.155  52.719  1.00 17.62           H  
ATOM    656  NH2 ARG A  42      66.203 -33.476  52.167  1.00 17.62           N  
ATOM    657 HH21 ARG A  42      67.000 -32.888  51.967  1.00 17.62           H  
ATOM    658 HH22 ARG A  42      65.275 -33.079  52.137  1.00 17.62           H  
ATOM    659  CZ  ARG A  42      66.373 -34.736  52.458  1.00 17.62           C  
ATOM    660  N   ALA A  43      62.202 -41.754  51.085  1.00 16.74           N  
ATOM    661  H   ALA A  43      61.669 -41.093  50.539  1.00 16.74           H  
ATOM    662  CA  ALA A  43      62.053 -43.174  50.750  1.00 16.74           C  
ATOM    663  HA  ALA A  43      61.974 -43.732  51.683  1.00 16.74           H  
ATOM    664  C   ALA A  43      63.253 -43.786  49.983  1.00 16.74           C  
ATOM    665  CB  ALA A  43      60.717 -43.328  50.008  1.00 16.74           C  
ATOM    666  HB1 ALA A  43      59.912 -42.881  50.592  1.00 16.74           H  
ATOM    667  HB2 ALA A  43      60.773 -42.832  49.038  1.00 16.74           H  
ATOM    668  HB3 ALA A  43      60.487 -44.382  49.853  1.00 16.74           H  
ATOM    669  O   ALA A  43      64.263 -43.129  49.738  1.00 16.74           O  
ATOM    670  N   ASN A  44      63.137 -45.076  49.643  1.00 15.86           N  
ATOM    671  H   ASN A  44      62.252 -45.524  49.833  1.00 15.86           H  
ATOM    672  CA  ASN A  44      64.250 -45.946  49.245  1.00 15.86           C  
ATOM    673  HA  ASN A  44      65.037 -45.811  49.987  1.00 15.86           H  
ATOM    674  C   ASN A  44      64.881 -45.639  47.872  1.00 15.86           C  
ATOM    675  CB  ASN A  44      63.786 -47.415  49.307  1.00 15.86           C  
ATOM    676  HB2 ASN A  44      62.913 -47.544  48.668  1.00 15.86           H  
ATOM    677  HB3 ASN A  44      64.581 -48.058  48.930  1.00 15.86           H  
ATOM    678  O   ASN A  44      64.206 -45.336  46.894  1.00 15.86           O  
ATOM    679  CG  ASN A  44      63.466 -47.896  50.711  1.00 15.86           C  
ATOM    680  ND2 ASN A  44      62.684 -48.940  50.843  1.00 15.86           N  
ATOM    681 HD21 ASN A  44      62.528 -49.254  51.790  1.00 15.86           H  
ATOM    682 HD22 ASN A  44      62.326 -49.431  50.037  1.00 15.86           H  
ATOM    683  OD1 ASN A  44      63.911 -47.353  51.703  1.00 15.86           O  
ATOM    684  N   LEU A  45      66.197 -45.857  47.803  1.00 18.91           N  
ATOM    685  H   LEU A  45      66.633 -46.180  48.655  1.00 18.91           H  
ATOM    686  CA  LEU A  45      67.134 -45.489  46.729  1.00 18.91           C  
ATOM    687  HA  LEU A  45      66.801 -44.531  46.328  1.00 18.91           H  
ATOM    688  C   LEU A  45      67.166 -46.460  45.515  1.00 18.91           C  
ATOM    689  CB  LEU A  45      68.511 -45.291  47.424  1.00 18.91           C  
ATOM    690  HB2 LEU A  45      69.223 -46.049  47.097  1.00 18.91           H  
ATOM    691  HB3 LEU A  45      68.397 -45.449  48.497  1.00 18.91           H  
ATOM    692  O   LEU A  45      68.205 -46.656  44.891  1.00 18.91           O  
ATOM    693  CG  LEU A  45      69.126 -43.892  47.236  1.00 18.91           C  
ATOM    694  HG  LEU A  45      68.333 -43.145  47.187  1.00 18.91           H  
ATOM    695  CD1 LEU A  45      70.024 -43.543  48.426  1.00 18.91           C  
ATOM    696 HD11 LEU A  45      70.813 -44.287  48.529  1.00 18.91           H  
ATOM    697 HD12 LEU A  45      70.475 -42.563  48.269  1.00 18.91           H  
ATOM    698 HD13 LEU A  45      69.431 -43.512  49.340  1.00 18.91           H  
ATOM    699  CD2 LEU A  45      69.967 -43.819  45.964  1.00 18.91           C  
ATOM    700 HD21 LEU A  45      69.347 -44.064  45.102  1.00 18.91           H  
ATOM    701 HD22 LEU A  45      70.793 -44.528  46.015  1.00 18.91           H  
ATOM    702 HD23 LEU A  45      70.362 -42.811  45.836  1.00 18.91           H  
ATOM    703  N   ILE A  46      66.049 -47.126  45.206  1.00 16.45           N  
ATOM    704  H   ILE A  46      65.196 -46.810  45.645  1.00 16.45           H  
ATOM    705  CA  ILE A  46      65.963 -48.221  44.212  1.00 16.45           C  
ATOM    706  HA  ILE A  46      66.885 -48.798  44.282  1.00 16.45           H  
ATOM    707  C   ILE A  46      65.839 -47.644  42.777  1.00 16.45           C  
ATOM    708  CB  ILE A  46      64.768 -49.162  44.542  1.00 16.45           C  
ATOM    709  HB  ILE A  46      63.852 -48.657  44.235  1.00 16.45           H  
ATOM    710  O   ILE A  46      65.089 -46.699  42.576  1.00 16.45           O  
ATOM    711  CG1 ILE A  46      64.634 -49.478  46.056  1.00 16.45           C  
ATOM    712 HG12 ILE A  46      64.529 -48.542  46.606  1.00 16.45           H  
ATOM    713 HG13 ILE A  46      65.539 -49.976  46.405  1.00 16.45           H  
ATOM    714  CG2 ILE A  46      64.886 -50.472  43.737  1.00 16.45           C  
ATOM    715 HG21 ILE A  46      64.944 -50.258  42.670  1.00 16.45           H  
ATOM    716 HG22 ILE A  46      64.003 -51.093  43.889  1.00 16.45           H  
ATOM    717 HG23 ILE A  46      65.772 -51.025  44.047  1.00 16.45           H  
ATOM    718  CD1 ILE A  46      63.415 -50.330  46.438  1.00 16.45           C  
ATOM    719 HD11 ILE A  46      63.531 -51.351  46.075  1.00 16.45           H  
ATOM    720 HD12 ILE A  46      63.326 -50.362  47.524  1.00 16.45           H  
ATOM    721 HD13 ILE A  46      62.509 -49.891  46.021  1.00 16.45           H  
ATOM    722  N   GLY A  47      66.468 -48.159  41.708  1.00 17.01           N  
ATOM    723  H   GLY A  47      66.321 -47.611  40.873  1.00 17.01           H  
ATOM    724  CA  GLY A  47      67.511 -49.197  41.659  1.00 17.01           C  
ATOM    725  HA2 GLY A  47      68.477 -48.706  41.778  1.00 17.01           H  
ATOM    726  HA3 GLY A  47      67.390 -49.881  42.499  1.00 17.01           H  
ATOM    727  C   GLY A  47      67.599 -50.071  40.386  1.00 17.01           C  
ATOM    728  O   GLY A  47      68.388 -51.009  40.410  1.00 17.01           O  
ATOM    729  N   ARG A  48      66.793 -49.861  39.318  1.00 16.89           N  
ATOM    730  H   ARG A  48      66.183 -49.056  39.338  1.00 16.89           H  
ATOM    731  CA  ARG A  48      66.691 -50.812  38.171  1.00 16.89           C  
ATOM    732  HA  ARG A  48      67.381 -51.614  38.434  1.00 16.89           H  
ATOM    733  C   ARG A  48      67.350 -50.401  36.829  1.00 16.89           C  
ATOM    734  CB  ARG A  48      65.305 -51.513  38.117  1.00 16.89           C  
ATOM    735  HB2 ARG A  48      64.678 -51.150  38.931  1.00 16.89           H  
ATOM    736  HB3 ARG A  48      64.785 -51.288  37.186  1.00 16.89           H  
ATOM    737  O   ARG A  48      68.566 -50.314  36.785  1.00 16.89           O  
ATOM    738  CG  ARG A  48      65.456 -53.041  38.272  1.00 16.89           C  
ATOM    739  HG2 ARG A  48      66.238 -53.399  37.603  1.00 16.89           H  
ATOM    740  HG3 ARG A  48      65.762 -53.256  39.295  1.00 16.89           H  
ATOM    741  CD  ARG A  48      64.161 -53.808  37.961  1.00 16.89           C  
ATOM    742  HD2 ARG A  48      63.885 -53.616  36.924  1.00 16.89           H  
ATOM    743  HD3 ARG A  48      63.368 -53.439  38.611  1.00 16.89           H  
ATOM    744  NE  ARG A  48      64.333 -55.263  38.175  1.00 16.89           N  
ATOM    745  HE  ARG A  48      65.141 -55.543  38.713  1.00 16.89           H  
ATOM    746  NH1 ARG A  48      62.458 -55.998  37.061  1.00 16.89           N  
ATOM    747 HH11 ARG A  48      62.220 -55.041  36.840  1.00 16.89           H  
ATOM    748 HH12 ARG A  48      61.846 -56.751  36.781  1.00 16.89           H  
ATOM    749  NH2 ARG A  48      63.793 -57.476  38.057  1.00 16.89           N  
ATOM    750 HH21 ARG A  48      64.605 -57.713  38.609  1.00 16.89           H  
ATOM    751 HH22 ARG A  48      63.175 -58.213  37.749  1.00 16.89           H  
ATOM    752  CZ  ARG A  48      63.531 -56.233  37.764  1.00 16.89           C  
ATOM    753  N   SER A  49      66.612 -50.336  35.709  1.00 16.62           N  
ATOM    754  H   SER A  49      65.612 -50.295  35.845  1.00 16.62           H  
ATOM    755  CA  SER A  49      67.066 -51.051  34.489  1.00 16.62           C  
ATOM    756  HA  SER A  49      67.918 -51.660  34.789  1.00 16.62           H  
ATOM    757  C   SER A  49      67.614 -50.279  33.264  1.00 16.62           C  
ATOM    758  CB  SER A  49      65.998 -52.059  34.046  1.00 16.62           C  
ATOM    759  HB2 SER A  49      65.063 -51.532  33.851  1.00 16.62           H  
ATOM    760  HB3 SER A  49      66.325 -52.559  33.135  1.00 16.62           H  
ATOM    761  O   SER A  49      68.799 -50.397  32.988  1.00 16.62           O  
ATOM    762  OG  SER A  49      65.773 -53.034  35.041  1.00 16.62           O  
ATOM    763  HG  SER A  49      66.569 -53.566  35.107  1.00 16.62           H  
ATOM    764  N   ARG A  50      66.752 -49.779  32.355  1.00 16.32           N  
ATOM    765  H   ARG A  50      65.869 -49.438  32.706  1.00 16.32           H  
ATOM    766  CA  ARG A  50      66.711 -50.434  31.019  1.00 16.32           C  
ATOM    767  HA  ARG A  50      67.349 -51.316  31.082  1.00 16.32           H  
ATOM    768  C   ARG A  50      67.270 -49.716  29.774  1.00 16.32           C  
ATOM    769  CB  ARG A  50      65.276 -50.927  30.735  1.00 16.32           C  
ATOM    770  HB2 ARG A  50      64.686 -50.117  30.304  1.00 16.32           H  
ATOM    771  HB3 ARG A  50      64.792 -51.221  31.666  1.00 16.32           H  
ATOM    772  O   ARG A  50      67.997 -50.350  29.022  1.00 16.32           O  
ATOM    773  CG  ARG A  50      65.256 -52.142  29.794  1.00 16.32           C  
ATOM    774  HG2 ARG A  50      65.773 -52.968  30.282  1.00 16.32           H  
ATOM    775  HG3 ARG A  50      65.769 -51.909  28.860  1.00 16.32           H  
ATOM    776  CD  ARG A  50      63.814 -52.560  29.476  1.00 16.32           C  
ATOM    777  HD2 ARG A  50      63.233 -52.568  30.398  1.00 16.32           H  
ATOM    778  HD3 ARG A  50      63.383 -51.825  28.797  1.00 16.32           H  
ATOM    779  NE  ARG A  50      63.757 -53.906  28.872  1.00 16.32           N  
ATOM    780  HE  ARG A  50      64.610 -54.448  28.882  1.00 16.32           H  
ATOM    781  NH1 ARG A  50      61.574 -53.844  28.142  1.00 16.32           N  
ATOM    782 HH11 ARG A  50      61.505 -52.870  28.399  1.00 16.32           H  
ATOM    783 HH12 ARG A  50      60.799 -54.288  27.670  1.00 16.32           H  
ATOM    784  NH2 ARG A  50      62.765 -55.708  27.891  1.00 16.32           N  
ATOM    785 HH21 ARG A  50      63.627 -56.230  27.943  1.00 16.32           H  
ATOM    786 HH22 ARG A  50      61.969 -56.122  27.427  1.00 16.32           H  
ATOM    787  CZ  ARG A  50      62.703 -54.475  28.307  1.00 16.32           C  
ATOM    788  N   ALA A  51      66.768 -48.531  29.438  1.00 16.69           N  
ATOM    789  H   ALA A  51      66.323 -47.971  30.151  1.00 16.69           H  
ATOM    790  CA  ALA A  51      66.542 -48.121  28.038  1.00 16.69           C  
ATOM    791  HA  ALA A  51      67.226 -48.635  27.364  1.00 16.69           H  
ATOM    792  C   ALA A  51      66.732 -46.601  27.858  1.00 16.69           C  
ATOM    793  CB  ALA A  51      65.090 -48.536  27.723  1.00 16.69           C  
ATOM    794  HB1 ALA A  51      64.796 -48.218  26.723  1.00 16.69           H  
ATOM    795  HB2 ALA A  51      64.406 -48.073  28.435  1.00 16.69           H  
ATOM    796  HB3 ALA A  51      64.994 -49.621  27.777  1.00 16.69           H  
ATOM    797  O   ALA A  51      67.035 -45.907  28.821  1.00 16.69           O  
ATOM    798  N   ALA A  52      66.449 -45.991  26.709  1.00 16.66           N  
ATOM    799  H   ALA A  52      66.198 -45.022  26.846  1.00 16.66           H  
ATOM    800  CA  ALA A  52      66.955 -46.247  25.356  1.00 16.66           C  
ATOM    801  HA  ALA A  52      67.962 -46.663  25.393  1.00 16.66           H  
ATOM    802  C   ALA A  52      67.017 -44.841  24.734  1.00 16.66           C  
ATOM    803  CB  ALA A  52      66.040 -47.191  24.558  1.00 16.66           C  
ATOM    804  HB1 ALA A  52      65.003 -46.862  24.626  1.00 16.66           H  
ATOM    805  HB2 ALA A  52      66.138 -48.212  24.926  1.00 16.66           H  
ATOM    806  HB3 ALA A  52      66.338 -47.178  23.509  1.00 16.66           H  
ATOM    807  O   ALA A  52      65.993 -44.303  24.318  1.00 16.66           O  
ATOM    808  N   GLN A  53      68.155 -44.159  24.887  1.00 17.80           N  
ATOM    809  H   GLN A  53      68.991 -44.637  25.193  1.00 17.80           H  
ATOM    810  CA  GLN A  53      68.179 -42.694  24.826  1.00 17.80           C  
ATOM    811  HA  GLN A  53      67.325 -42.350  25.410  1.00 17.80           H  
ATOM    812  C   GLN A  53      67.949 -42.126  23.418  1.00 17.80           C  
ATOM    813  CB  GLN A  53      69.445 -42.131  25.498  1.00 17.80           C  
ATOM    814  HB2 GLN A  53      70.265 -42.843  25.410  1.00 17.80           H  
ATOM    815  HB3 GLN A  53      69.740 -41.208  24.999  1.00 17.80           H  
ATOM    816  O   GLN A  53      68.425 -42.655  22.417  1.00 17.80           O  
ATOM    817  CG  GLN A  53      69.170 -41.807  26.978  1.00 17.80           C  
ATOM    818  HG2 GLN A  53      68.366 -41.073  27.033  1.00 17.80           H  
ATOM    819  HG3 GLN A  53      68.843 -42.710  27.493  1.00 17.80           H  
ATOM    820  CD  GLN A  53      70.384 -41.251  27.718  1.00 17.80           C  
ATOM    821  NE2 GLN A  53      70.189 -40.427  28.725  1.00 17.80           N  
ATOM    822 HE21 GLN A  53      71.029 -40.078  29.164  1.00 17.80           H  
ATOM    823 HE22 GLN A  53      69.261 -40.127  28.986  1.00 17.80           H  
ATOM    824  OE1 GLN A  53      71.526 -41.558  27.434  1.00 17.80           O  
ATOM    825  N   LEU A  54      67.215 -41.011  23.380  1.00 18.36           N  
ATOM    826  H   LEU A  54      66.877 -40.642  24.258  1.00 18.36           H  
ATOM    827  CA  LEU A  54      66.815 -40.283  22.178  1.00 18.36           C  
ATOM    828  HA  LEU A  54      66.406 -40.984  21.450  1.00 18.36           H  
ATOM    829  C   LEU A  54      68.018 -39.580  21.525  1.00 18.36           C  
ATOM    830  CB  LEU A  54      65.718 -39.268  22.572  1.00 18.36           C  
ATOM    831  HB2 LEU A  54      66.073 -38.698  23.430  1.00 18.36           H  
ATOM    832  HB3 LEU A  54      65.578 -38.559  21.756  1.00 18.36           H  
ATOM    833  O   LEU A  54      68.280 -38.410  21.788  1.00 18.36           O  
ATOM    834  CG  LEU A  54      64.350 -39.892  22.905  1.00 18.36           C  
ATOM    835  HG  LEU A  54      64.490 -40.784  23.515  1.00 18.36           H  
ATOM    836  CD1 LEU A  54      63.502 -38.902  23.703  1.00 18.36           C  
ATOM    837 HD11 LEU A  54      64.004 -38.645  24.636  1.00 18.36           H  
ATOM    838 HD12 LEU A  54      62.535 -39.350  23.935  1.00 18.36           H  
ATOM    839 HD13 LEU A  54      63.340 -37.996  23.119  1.00 18.36           H  
ATOM    840  CD2 LEU A  54      63.587 -40.265  21.634  1.00 18.36           C  
ATOM    841 HD21 LEU A  54      64.145 -41.005  21.061  1.00 18.36           H  
ATOM    842 HD22 LEU A  54      62.619 -40.692  21.895  1.00 18.36           H  
ATOM    843 HD23 LEU A  54      63.425 -39.382  21.015  1.00 18.36           H  
ATOM    844  N   CYS A  55      68.742 -40.286  20.656  1.00 19.36           N  
ATOM    845  H   CYS A  55      68.597 -41.285  20.620  1.00 19.36           H  
ATOM    846  CA  CYS A  55      69.824 -39.700  19.855  1.00 19.36           C  
ATOM    847  HA  CYS A  55      70.346 -38.958  20.459  1.00 19.36           H  
ATOM    848  C   CYS A  55      69.350 -38.942  18.597  1.00 19.36           C  
ATOM    849  CB  CYS A  55      70.834 -40.796  19.480  1.00 19.36           C  
ATOM    850  HB2 CYS A  55      70.316 -41.652  19.046  1.00 19.36           H  
ATOM    851  HB3 CYS A  55      71.530 -40.404  18.739  1.00 19.36           H  
ATOM    852  O   CYS A  55      70.177 -38.300  17.956  1.00 19.36           O  
ATOM    853  SG  CYS A  55      71.777 -41.314  20.943  1.00 19.36           S  
ATOM    854  HG  CYS A  55      72.308 -40.121  21.223  1.00 19.36           H  
ATOM    855  N   GLY A  56      68.067 -39.025  18.218  1.00 16.45           N  
ATOM    856  H   GLY A  56      67.426 -39.541  18.804  1.00 16.45           H  
ATOM    857  CA  GLY A  56      67.548 -38.500  16.944  1.00 16.45           C  
ATOM    858  HA2 GLY A  56      68.347 -38.046  16.358  1.00 16.45           H  
ATOM    859  HA3 GLY A  56      67.154 -39.331  16.359  1.00 16.45           H  
ATOM    860  C   GLY A  56      66.422 -37.468  17.096  1.00 16.45           C  
ATOM    861  O   GLY A  56      65.274 -37.829  16.858  1.00 16.45           O  
ATOM    862  N   PRO A  57      66.711 -36.221  17.516  1.00 19.27           N  
ATOM    863  CA  PRO A  57      65.723 -35.140  17.572  1.00 19.27           C  
ATOM    864  HA  PRO A  57      64.842 -35.486  18.111  1.00 19.27           H  
ATOM    865  C   PRO A  57      65.268 -34.667  16.177  1.00 19.27           C  
ATOM    866  CB  PRO A  57      66.393 -34.024  18.377  1.00 19.27           C  
ATOM    867  HB2 PRO A  57      66.220 -34.189  19.441  1.00 19.27           H  
ATOM    868  HB3 PRO A  57      66.046 -33.033  18.084  1.00 19.27           H  
ATOM    869  O   PRO A  57      65.956 -34.863  15.176  1.00 19.27           O  
ATOM    870  CG  PRO A  57      67.876 -34.220  18.065  1.00 19.27           C  
ATOM    871  HG2 PRO A  57      68.514 -33.815  18.850  1.00 19.27           H  
ATOM    872  HG3 PRO A  57      68.110 -33.760  17.105  1.00 19.27           H  
ATOM    873  CD  PRO A  57      68.013 -35.738  17.949  1.00 19.27           C  
ATOM    874  HD2 PRO A  57      68.792 -35.987  17.230  1.00 19.27           H  
ATOM    875  HD3 PRO A  57      68.250 -36.161  18.926  1.00 19.27           H  
ATOM    876  N   ASP A  58      64.088 -34.045  16.137  1.00 18.51           N  
ATOM    877  H   ASP A  58      63.623 -33.874  17.017  1.00 18.51           H  
ATOM    878  CA  ASP A  58      63.223 -34.001  14.952  1.00 18.51           C  
ATOM    879  HA  ASP A  58      63.466 -34.887  14.365  1.00 18.51           H  
ATOM    880  C   ASP A  58      63.386 -32.804  13.991  1.00 18.51           C  
ATOM    881  CB  ASP A  58      61.762 -34.130  15.423  1.00 18.51           C  
ATOM    882  HB2 ASP A  58      61.716 -34.225  16.508  1.00 18.51           H  
ATOM    883  HB3 ASP A  58      61.198 -33.237  15.152  1.00 18.51           H  
ATOM    884  O   ASP A  58      63.961 -31.769  14.328  1.00 18.51           O  
ATOM    885  CG  ASP A  58      61.104 -35.347  14.786  1.00 18.51           C  
ATOM    886  OD1 ASP A  58      61.239 -35.451  13.543  1.00 18.51           O  
ATOM    887  OD2 ASP A  58      60.505 -36.131  15.550  1.00 18.51           O  
ATOM    888  N   ARG A  59      62.814 -32.938  12.783  1.00 17.36           N  
ATOM    889  H   ARG A  59      62.295 -33.793  12.645  1.00 17.36           H  
ATOM    890  CA  ARG A  59      62.993 -32.011  11.637  1.00 17.36           C  
ATOM    891  HA  ARG A  59      64.056 -31.826  11.484  1.00 17.36           H  
ATOM    892  C   ARG A  59      62.338 -30.626  11.761  1.00 17.36           C  
ATOM    893  CB  ARG A  59      62.382 -32.650  10.375  1.00 17.36           C  
ATOM    894  HB2 ARG A  59      62.359 -31.896   9.588  1.00 17.36           H  
ATOM    895  HB3 ARG A  59      61.350 -32.927  10.592  1.00 17.36           H  
ATOM    896  O   ARG A  59      62.770 -29.684  11.107  1.00 17.36           O  
ATOM    897  CG  ARG A  59      63.116 -33.873   9.814  1.00 17.36           C  
ATOM    898  HG2 ARG A  59      63.154 -34.666  10.560  1.00 17.36           H  
ATOM    899  HG3 ARG A  59      64.128 -33.587   9.529  1.00 17.36           H  
ATOM    900  CD  ARG A  59      62.338 -34.358   8.580  1.00 17.36           C  
ATOM    901  HD2 ARG A  59      62.174 -33.511   7.914  1.00 17.36           H  
ATOM    902  HD3 ARG A  59      61.369 -34.732   8.910  1.00 17.36           H  
ATOM    903  NE  ARG A  59      63.050 -35.414   7.837  1.00 17.36           N  
ATOM    904  HE  ARG A  59      63.946 -35.702   8.203  1.00 17.36           H  
ATOM    905  NH1 ARG A  59      61.436 -35.759   6.233  1.00 17.36           N  
ATOM    906 HH11 ARG A  59      60.838 -35.091   6.698  1.00 17.36           H  
ATOM    907 HH12 ARG A  59      61.099 -36.241   5.412  1.00 17.36           H  
ATOM    908  NH2 ARG A  59      63.340 -36.912   6.142  1.00 17.36           N  
ATOM    909 HH21 ARG A  59      62.984 -37.373   5.318  1.00 17.36           H  
ATOM    910 HH22 ARG A  59      64.248 -37.158   6.511  1.00 17.36           H  
ATOM    911  CZ  ARG A  59      62.607 -36.020   6.747  1.00 17.36           C  
ATOM    912  N   LEU A  60      61.189 -30.551  12.426  1.00 16.76           N  
ATOM    913  H   LEU A  60      61.031 -31.325  13.056  1.00 16.76           H  
ATOM    914  CA  LEU A  60      59.982 -30.073  11.723  1.00 16.76           C  
ATOM    915  HA  LEU A  60      60.029 -30.447  10.700  1.00 16.76           H  
ATOM    916  C   LEU A  60      59.767 -28.551  11.588  1.00 16.76           C  
ATOM    917  CB  LEU A  60      58.760 -30.723  12.421  1.00 16.76           C  
ATOM    918  HB2 LEU A  60      58.139 -29.950  12.875  1.00 16.76           H  
ATOM    919  HB3 LEU A  60      59.100 -31.364  13.234  1.00 16.76           H  
ATOM    920  O   LEU A  60      59.000 -28.131  10.727  1.00 16.76           O  
ATOM    921  CG  LEU A  60      57.880 -31.582  11.494  1.00 16.76           C  
ATOM    922  HG  LEU A  60      58.512 -32.289  10.957  1.00 16.76           H  
ATOM    923  CD1 LEU A  60      56.883 -32.373  12.341  1.00 16.76           C  
ATOM    924 HD11 LEU A  60      56.263 -31.695  12.927  1.00 16.76           H  
ATOM    925 HD12 LEU A  60      56.237 -32.965  11.693  1.00 16.76           H  
ATOM    926 HD13 LEU A  60      57.414 -33.052  13.008  1.00 16.76           H  
ATOM    927  CD2 LEU A  60      57.092 -30.752  10.483  1.00 16.76           C  
ATOM    928 HD21 LEU A  60      56.453 -30.033  10.995  1.00 16.76           H  
ATOM    929 HD22 LEU A  60      57.770 -30.218   9.817  1.00 16.76           H  
ATOM    930 HD23 LEU A  60      56.467 -31.407   9.875  1.00 16.76           H  
ATOM    931  N   ARG A  61      60.261 -27.731  12.523  1.00 19.90           N  
ATOM    932  H   ARG A  61      61.000 -28.086  13.113  1.00 19.90           H  
ATOM    933  CA  ARG A  61      59.389 -26.651  13.029  1.00 19.90           C  
ATOM    934  HA  ARG A  61      58.402 -27.111  13.054  1.00 19.90           H  
ATOM    935  C   ARG A  61      59.215 -25.427  12.113  1.00 19.90           C  
ATOM    936  CB  ARG A  61      59.739 -26.281  14.478  1.00 19.90           C  
ATOM    937  HB2 ARG A  61      60.186 -27.145  14.969  1.00 19.90           H  
ATOM    938  HB3 ARG A  61      60.454 -25.458  14.495  1.00 19.90           H  
ATOM    939  O   ARG A  61      60.175 -24.802  11.673  1.00 19.90           O  
ATOM    940  CG  ARG A  61      58.457 -25.900  15.235  1.00 19.90           C  
ATOM    941  HG2 ARG A  61      58.043 -24.977  14.828  1.00 19.90           H  
ATOM    942  HG3 ARG A  61      57.726 -26.698  15.104  1.00 19.90           H  
ATOM    943  CD  ARG A  61      58.703 -25.725  16.735  1.00 19.90           C  
ATOM    944  HD2 ARG A  61      59.340 -26.541  17.076  1.00 19.90           H  
ATOM    945  HD3 ARG A  61      59.216 -24.778  16.906  1.00 19.90           H  
ATOM    946  NE  ARG A  61      57.426 -25.756  17.476  1.00 19.90           N  
ATOM    947  HE  ARG A  61      56.595 -25.536  16.946  1.00 19.90           H  
ATOM    948  NH1 ARG A  61      58.251 -26.332  19.540  1.00 19.90           N  
ATOM    949 HH11 ARG A  61      58.087 -26.600  20.500  1.00 19.90           H  
ATOM    950 HH12 ARG A  61      59.188 -26.231  19.176  1.00 19.90           H  
ATOM    951  NH2 ARG A  61      56.044 -26.208  19.227  1.00 19.90           N  
ATOM    952 HH21 ARG A  61      55.891 -26.478  20.188  1.00 19.90           H  
ATOM    953 HH22 ARG A  61      55.242 -26.043  18.636  1.00 19.90           H  
ATOM    954  CZ  ARG A  61      57.247 -26.096  18.740  1.00 19.90           C  
ATOM    955  N   VAL A  62      57.946 -25.053  11.937  1.00 19.20           N  
ATOM    956  H   VAL A  62      57.236 -25.661  12.320  1.00 19.20           H  
ATOM    957  CA  VAL A  62      57.453 -23.924  11.138  1.00 19.20           C  
ATOM    958  HA  VAL A  62      57.858 -24.010  10.130  1.00 19.20           H  
ATOM    959  C   VAL A  62      57.900 -22.587  11.741  1.00 19.20           C  
ATOM    960  CB  VAL A  62      55.909 -23.993  11.045  1.00 19.20           C  
ATOM    961  HB  VAL A  62      55.483 -23.859  12.040  1.00 19.20           H  
ATOM    962  O   VAL A  62      57.442 -22.201  12.814  1.00 19.20           O  
ATOM    963  CG1 VAL A  62      55.346 -22.904  10.124  1.00 19.20           C  
ATOM    964 HG11 VAL A  62      54.264 -23.009  10.050  1.00 19.20           H  
ATOM    965 HG12 VAL A  62      55.776 -22.990   9.126  1.00 19.20           H  
ATOM    966 HG13 VAL A  62      55.554 -21.916  10.533  1.00 19.20           H  
ATOM    967  CG2 VAL A  62      55.432 -25.354  10.513  1.00 19.20           C  
ATOM    968 HG21 VAL A  62      55.880 -25.554   9.540  1.00 19.20           H  
ATOM    969 HG22 VAL A  62      54.348 -25.345  10.402  1.00 19.20           H  
ATOM    970 HG23 VAL A  62      55.687 -26.160  11.201  1.00 19.20           H  
ATOM    971  N   ALA A  63      58.783 -21.876  11.039  1.00 19.32           N  
ATOM    972  H   ALA A  63      59.164 -22.295  10.202  1.00 19.32           H  
ATOM    973  CA  ALA A  63      59.311 -20.562  11.425  1.00 19.32           C  
ATOM    974  HA  ALA A  63      58.987 -20.335  12.441  1.00 19.32           H  
ATOM    975  C   ALA A  63      58.765 -19.423  10.537  1.00 19.32           C  
ATOM    976  CB  ALA A  63      60.845 -20.646  11.438  1.00 19.32           C  
ATOM    977  HB1 ALA A  63      61.167 -21.457  12.092  1.00 19.32           H  
ATOM    978  HB2 ALA A  63      61.260 -19.708  11.807  1.00 19.32           H  
ATOM    979  HB3 ALA A  63      61.217 -20.824  10.429  1.00 19.32           H  
ATOM    980  O   ALA A  63      59.472 -18.456  10.273  1.00 19.32           O  
ATOM    981  N   GLY A  64      57.540 -19.575  10.018  1.00 20.05           N  
ATOM    982  H   GLY A  64      56.985 -20.359  10.330  1.00 20.05           H  
ATOM    983  CA  GLY A  64      56.971 -18.709   8.981  1.00 20.05           C  
ATOM    984  HA2 GLY A  64      57.534 -18.843   8.057  1.00 20.05           H  
ATOM    985  HA3 GLY A  64      55.938 -19.001   8.791  1.00 20.05           H  
ATOM    986  C   GLY A  64      56.975 -17.226   9.357  1.00 20.05           C  
ATOM    987  O   GLY A  64      56.279 -16.809  10.282  1.00 20.05           O  
ATOM    988  N   GLU A  65      57.744 -16.424   8.620  1.00 20.61           N  
ATOM    989  H   GLU A  65      58.339 -16.827   7.911  1.00 20.61           H  
ATOM    990  CA  GLU A  65      57.778 -14.973   8.788  1.00 20.61           C  
ATOM    991  HA  GLU A  65      57.835 -14.737   9.851  1.00 20.61           H  
ATOM    992  C   GLU A  65      56.494 -14.349   8.231  1.00 20.61           C  
ATOM    993  CB  GLU A  65      59.009 -14.357   8.103  1.00 20.61           C  
ATOM    994  HB2 GLU A  65      59.011 -14.629   7.047  1.00 20.61           H  
ATOM    995  HB3 GLU A  65      58.914 -13.274   8.181  1.00 20.61           H  
ATOM    996  O   GLU A  65      56.446 -13.950   7.067  1.00 20.61           O  
ATOM    997  CG  GLU A  65      60.355 -14.746   8.723  1.00 20.61           C  
ATOM    998  HG2 GLU A  65      60.288 -14.630   9.805  1.00 20.61           H  
ATOM    999  HG3 GLU A  65      60.569 -15.792   8.501  1.00 20.61           H  
ATOM   1000  CD  GLU A  65      61.480 -13.853   8.173  1.00 20.61           C  
ATOM   1001  OE1 GLU A  65      62.286 -13.358   8.994  1.00 20.61           O  
ATOM   1002  OE2 GLU A  65      61.506 -13.631   6.942  1.00 20.61           O  
ATOM   1003  N   VAL A  66      55.458 -14.238   9.071  1.00 24.32           N  
ATOM   1004  H   VAL A  66      55.525 -14.727   9.953  1.00 24.32           H  
ATOM   1005  CA  VAL A  66      54.208 -13.523   8.759  1.00 24.32           C  
ATOM   1006  HA  VAL A  66      53.866 -13.862   7.781  1.00 24.32           H  
ATOM   1007  C   VAL A  66      54.493 -12.020   8.648  1.00 24.32           C  
ATOM   1008  CB  VAL A  66      53.079 -13.842   9.766  1.00 24.32           C  
ATOM   1009  HB  VAL A  66      53.334 -13.432  10.743  1.00 24.32           H  
ATOM   1010  O   VAL A  66      54.243 -11.223   9.557  1.00 24.32           O  
ATOM   1011  CG1 VAL A  66      51.742 -13.243   9.304  1.00 24.32           C  
ATOM   1012 HG11 VAL A  66      51.810 -12.158   9.231  1.00 24.32           H  
ATOM   1013 HG12 VAL A  66      50.958 -13.488  10.021  1.00 24.32           H  
ATOM   1014 HG13 VAL A  66      51.465 -13.649   8.331  1.00 24.32           H  
ATOM   1015  CG2 VAL A  66      52.865 -15.354   9.924  1.00 24.32           C  
ATOM   1016 HG21 VAL A  66      53.748 -15.823  10.359  1.00 24.32           H  
ATOM   1017 HG22 VAL A  66      52.021 -15.544  10.587  1.00 24.32           H  
ATOM   1018 HG23 VAL A  66      52.660 -15.806   8.954  1.00 24.32           H  
ATOM   1019  N   HIS A  67      55.092 -11.632   7.524  1.00 20.85           N  
ATOM   1020  H   HIS A  67      55.362 -12.355   6.873  1.00 20.85           H  
ATOM   1021  CA  HIS A  67      55.386 -10.252   7.188  1.00 20.85           C  
ATOM   1022  HA  HIS A  67      55.976  -9.815   7.993  1.00 20.85           H  
ATOM   1023  C   HIS A  67      54.072  -9.483   7.075  1.00 20.85           C  
ATOM   1024  CB  HIS A  67      56.206 -10.174   5.890  1.00 20.85           C  
ATOM   1025  HB2 HIS A  67      55.975 -11.024   5.247  1.00 20.85           H  
ATOM   1026  HB3 HIS A  67      55.924  -9.271   5.350  1.00 20.85           H  
ATOM   1027  O   HIS A  67      53.235  -9.768   6.222  1.00 20.85           O  
ATOM   1028  CG  HIS A  67      57.692 -10.111   6.132  1.00 20.85           C  
ATOM   1029  CD2 HIS A  67      58.467  -8.985   6.073  1.00 20.85           C  
ATOM   1030  HD2 HIS A  67      58.120  -7.992   5.827  1.00 20.85           H  
ATOM   1031  ND1 HIS A  67      58.523 -11.155   6.468  1.00 20.85           N  
ATOM   1032  HD1 HIS A  67      58.272 -12.131   6.528  1.00 20.85           H  
ATOM   1033  CE1 HIS A  67      59.769 -10.667   6.613  1.00 20.85           C  
ATOM   1034  HE1 HIS A  67      60.639 -11.262   6.849  1.00 20.85           H  
ATOM   1035  NE2 HIS A  67      59.780  -9.338   6.394  1.00 20.85           N  
ATOM   1036  N   ARG A  68      53.909  -8.462   7.923  1.00 22.75           N  
ATOM   1037  H   ARG A  68      54.612  -8.343   8.639  1.00 22.75           H  
ATOM   1038  CA  ARG A  68      52.812  -7.492   7.827  1.00 22.75           C  
ATOM   1039  HA  ARG A  68      51.877  -8.033   7.678  1.00 22.75           H  
ATOM   1040  C   ARG A  68      52.999  -6.620   6.584  1.00 22.75           C  
ATOM   1041  CB  ARG A  68      52.709  -6.661   9.116  1.00 22.75           C  
ATOM   1042  HB2 ARG A  68      53.704  -6.348   9.431  1.00 22.75           H  
ATOM   1043  HB3 ARG A  68      52.119  -5.768   8.906  1.00 22.75           H  
ATOM   1044  O   ARG A  68      53.431  -5.469   6.687  1.00 22.75           O  
ATOM   1045  CG  ARG A  68      52.008  -7.418  10.249  1.00 22.75           C  
ATOM   1046  HG2 ARG A  68      50.992  -7.658   9.933  1.00 22.75           H  
ATOM   1047  HG3 ARG A  68      52.539  -8.344  10.472  1.00 22.75           H  
ATOM   1048  CD  ARG A  68      51.965  -6.531  11.498  1.00 22.75           C  
ATOM   1049  HD2 ARG A  68      52.961  -6.516  11.942  1.00 22.75           H  
ATOM   1050  HD3 ARG A  68      51.693  -5.517  11.204  1.00 22.75           H  
ATOM   1051  NE  ARG A  68      50.972  -7.012  12.473  1.00 22.75           N  
ATOM   1052  HE  ARG A  68      50.280  -7.658  12.121  1.00 22.75           H  
ATOM   1053  NH1 ARG A  68      51.716  -5.849  14.307  1.00 22.75           N  
ATOM   1054 HH11 ARG A  68      52.525  -5.564  13.773  1.00 22.75           H  
ATOM   1055 HH12 ARG A  68      51.615  -5.617  15.285  1.00 22.75           H  
ATOM   1056  NH2 ARG A  68      49.852  -7.076  14.449  1.00 22.75           N  
ATOM   1057 HH21 ARG A  68      49.157  -7.671  14.022  1.00 22.75           H  
ATOM   1058 HH22 ARG A  68      49.730  -6.810  15.415  1.00 22.75           H  
ATOM   1059  CZ  ARG A  68      50.853  -6.645  13.735  1.00 22.75           C  
ATOM   1060  N   PHE A  69      52.666  -7.171   5.420  1.00 22.80           N  
ATOM   1061  H   PHE A  69      52.427  -8.152   5.417  1.00 22.80           H  
ATOM   1062  CA  PHE A  69      52.541  -6.444   4.164  1.00 22.80           C  
ATOM   1063  HA  PHE A  69      53.443  -5.851   4.010  1.00 22.80           H  
ATOM   1064  C   PHE A  69      51.371  -5.469   4.263  1.00 22.80           C  
ATOM   1065  CB  PHE A  69      52.434  -7.422   2.986  1.00 22.80           C  
ATOM   1066  HB2 PHE A  69      52.010  -6.903   2.127  1.00 22.80           H  
ATOM   1067  HB3 PHE A  69      51.756  -8.238   3.237  1.00 22.80           H  
ATOM   1068  O   PHE A  69      50.245  -5.739   3.869  1.00 22.80           O  
ATOM   1069  CG  PHE A  69      53.786  -7.965   2.572  1.00 22.80           C  
ATOM   1070  CD1 PHE A  69      54.678  -7.138   1.862  1.00 22.80           C  
ATOM   1071  HD1 PHE A  69      54.377  -6.140   1.577  1.00 22.80           H  
ATOM   1072  CD2 PHE A  69      54.168  -9.277   2.909  1.00 22.80           C  
ATOM   1073  HD2 PHE A  69      53.483  -9.924   3.437  1.00 22.80           H  
ATOM   1074  CE1 PHE A  69      55.950  -7.614   1.500  1.00 22.80           C  
ATOM   1075  HE1 PHE A  69      56.626  -6.986   0.938  1.00 22.80           H  
ATOM   1076  CE2 PHE A  69      55.436  -9.756   2.535  1.00 22.80           C  
ATOM   1077  HE2 PHE A  69      55.715 -10.773   2.769  1.00 22.80           H  
ATOM   1078  CZ  PHE A  69      56.330  -8.924   1.838  1.00 22.80           C  
ATOM   1079  HZ  PHE A  69      57.296  -9.304   1.543  1.00 22.80           H  
ATOM   1080  N   ARG A  70      51.661  -4.300   4.837  1.00 23.39           N  
ATOM   1081  H   ARG A  70      52.582  -4.222   5.244  1.00 23.39           H  
ATOM   1082  CA  ARG A  70      50.742  -3.168   4.969  1.00 23.39           C  
ATOM   1083  HA  ARG A  70      49.747  -3.565   5.168  1.00 23.39           H  
ATOM   1084  C   ARG A  70      50.647  -2.424   3.631  1.00 23.39           C  
ATOM   1085  CB  ARG A  70      51.202  -2.318   6.163  1.00 23.39           C  
ATOM   1086  HB2 ARG A  70      52.046  -1.693   5.872  1.00 23.39           H  
ATOM   1087  HB3 ARG A  70      51.536  -2.987   6.956  1.00 23.39           H  
ATOM   1088  O   ARG A  70      51.006  -1.249   3.538  1.00 23.39           O  
ATOM   1089  CG  ARG A  70      50.072  -1.453   6.730  1.00 23.39           C  
ATOM   1090  HG2 ARG A  70      49.674  -0.793   5.959  1.00 23.39           H  
ATOM   1091  HG3 ARG A  70      49.277  -2.109   7.085  1.00 23.39           H  
ATOM   1092  CD  ARG A  70      50.618  -0.620   7.894  1.00 23.39           C  
ATOM   1093  HD2 ARG A  70      51.189   0.214   7.487  1.00 23.39           H  
ATOM   1094  HD3 ARG A  70      51.281  -1.247   8.491  1.00 23.39           H  
ATOM   1095  NE  ARG A  70      49.533  -0.129   8.760  1.00 23.39           N  
ATOM   1096  HE  ARG A  70      48.597  -0.402   8.497  1.00 23.39           H  
ATOM   1097  NH1 ARG A  70      50.838   1.001  10.271  1.00 23.39           N  
ATOM   1098 HH11 ARG A  70      51.637   0.808   9.683  1.00 23.39           H  
ATOM   1099 HH12 ARG A  70      50.923   1.541  11.120  1.00 23.39           H  
ATOM   1100  NH2 ARG A  70      48.635   0.836  10.613  1.00 23.39           N  
ATOM   1101 HH21 ARG A  70      47.725   0.502  10.328  1.00 23.39           H  
ATOM   1102 HH22 ARG A  70      48.720   1.363  11.469  1.00 23.39           H  
ATOM   1103  CZ  ARG A  70      49.673   0.567   9.873  1.00 23.39           C  
ATOM   1104  N   THR A  71      50.275  -3.158   2.586  1.00 25.33           N  
ATOM   1105  H   THR A  71      49.936  -4.094   2.759  1.00 25.33           H  
ATOM   1106  CA  THR A  71      50.110  -2.675   1.214  1.00 25.33           C  
ATOM   1107  HA  THR A  71      51.056  -2.254   0.874  1.00 25.33           H  
ATOM   1108  C   THR A  71      49.062  -1.566   1.199  1.00 25.33           C  
ATOM   1109  CB  THR A  71      49.727  -3.831   0.267  1.00 25.33           C  
ATOM   1110  HB  THR A  71      49.260  -3.436  -0.635  1.00 25.33           H  
ATOM   1111  O   THR A  71      47.969  -1.709   1.730  1.00 25.33           O  
ATOM   1112  CG2 THR A  71      50.964  -4.640  -0.122  1.00 25.33           C  
ATOM   1113 HG21 THR A  71      50.670  -5.473  -0.762  1.00 25.33           H  
ATOM   1114 HG22 THR A  71      51.449  -5.037   0.770  1.00 25.33           H  
ATOM   1115 HG23 THR A  71      51.665  -4.011  -0.670  1.00 25.33           H  
ATOM   1116  OG1 THR A  71      48.856  -4.725   0.910  1.00 25.33           O  
ATOM   1117  HG1 THR A  71      48.658  -5.462   0.328  1.00 25.33           H  
ATOM   1118  N   SER A  72      49.431  -0.404   0.659  1.00 23.36           N  
ATOM   1119  H   SER A  72      50.292  -0.367   0.131  1.00 23.36           H  
ATOM   1120  CA  SER A  72      48.554   0.771   0.639  1.00 23.36           C  
ATOM   1121  HA  SER A  72      47.841   0.698   1.460  1.00 23.36           H  
ATOM   1122  C   SER A  72      47.748   0.796  -0.658  1.00 23.36           C  
ATOM   1123  CB  SER A  72      49.352   2.064   0.864  1.00 23.36           C  
ATOM   1124  HB2 SER A  72      48.704   2.918   0.667  1.00 23.36           H  
ATOM   1125  HB3 SER A  72      49.657   2.103   1.910  1.00 23.36           H  
ATOM   1126  O   SER A  72      48.332   0.966  -1.731  1.00 23.36           O  
ATOM   1127  OG  SER A  72      50.513   2.160   0.054  1.00 23.36           O  
ATOM   1128  HG  SER A  72      51.118   1.461   0.313  1.00 23.36           H  
ATOM   1129  N   ASP A  73      46.422   0.646  -0.557  1.00 29.26           N  
ATOM   1130  H   ASP A  73      46.022   0.437   0.347  1.00 29.26           H  
ATOM   1131  CA  ASP A  73      45.509   0.421  -1.693  1.00 29.26           C  
ATOM   1132  HA  ASP A  73      45.634  -0.598  -2.058  1.00 29.26           H  
ATOM   1133  C   ASP A  73      45.730   1.377  -2.869  1.00 29.26           C  
ATOM   1134  CB  ASP A  73      44.054   0.589  -1.227  1.00 29.26           C  
ATOM   1135  HB2 ASP A  73      43.909   1.596  -0.836  1.00 29.26           H  
ATOM   1136  HB3 ASP A  73      43.391   0.465  -2.084  1.00 29.26           H  
ATOM   1137  O   ASP A  73      45.791   0.953  -4.021  1.00 29.26           O  
ATOM   1138  CG  ASP A  73      43.679  -0.431  -0.161  1.00 29.26           C  
ATOM   1139  OD1 ASP A  73      43.222  -1.530  -0.551  1.00 29.26           O  
ATOM   1140  OD2 ASP A  73      43.925  -0.094   1.018  1.00 29.26           O  
ATOM   1141  N   VAL A  74      45.910   2.671  -2.574  1.00 27.60           N  
ATOM   1142  H   VAL A  74      45.844   2.909  -1.594  1.00 27.60           H  
ATOM   1143  CA  VAL A  74      45.960   3.769  -3.558  1.00 27.60           C  
ATOM   1144  HA  VAL A  74      44.981   3.843  -4.031  1.00 27.60           H  
ATOM   1145  C   VAL A  74      46.981   3.530  -4.680  1.00 27.60           C  
ATOM   1146  CB  VAL A  74      46.264   5.109  -2.849  1.00 27.60           C  
ATOM   1147  HB  VAL A  74      47.278   5.075  -2.451  1.00 27.60           H  
ATOM   1148  O   VAL A  74      46.787   4.000  -5.799  1.00 27.60           O  
ATOM   1149  CG1 VAL A  74      46.156   6.316  -3.792  1.00 27.60           C  
ATOM   1150 HG11 VAL A  74      46.309   7.243  -3.239  1.00 27.60           H  
ATOM   1151 HG12 VAL A  74      45.171   6.334  -4.259  1.00 27.60           H  
ATOM   1152 HG13 VAL A  74      46.917   6.259  -4.570  1.00 27.60           H  
ATOM   1153  CG2 VAL A  74      45.305   5.377  -1.677  1.00 27.60           C  
ATOM   1154 HG21 VAL A  74      44.274   5.355  -2.031  1.00 27.60           H  
ATOM   1155 HG22 VAL A  74      45.511   6.353  -1.238  1.00 27.60           H  
ATOM   1156 HG23 VAL A  74      45.428   4.626  -0.896  1.00 27.60           H  
ATOM   1157  N   SER A  75      48.059   2.786  -4.414  1.00 27.04           N  
ATOM   1158  H   SER A  75      48.095   2.307  -3.525  1.00 27.04           H  
ATOM   1159  CA  SER A  75      49.107   2.525  -5.411  1.00 27.04           C  
ATOM   1160  HA  SER A  75      49.293   3.448  -5.960  1.00 27.04           H  
ATOM   1161  C   SER A  75      48.733   1.465  -6.459  1.00 27.04           C  
ATOM   1162  CB  SER A  75      50.420   2.135  -4.725  1.00 27.04           C  
ATOM   1163  HB2 SER A  75      50.293   1.182  -4.210  1.00 27.04           H  
ATOM   1164  HB3 SER A  75      51.196   2.023  -5.482  1.00 27.04           H  
ATOM   1165  O   SER A  75      49.439   1.354  -7.460  1.00 27.04           O  
ATOM   1166  OG  SER A  75      50.823   3.125  -3.793  1.00 27.04           O  
ATOM   1167  HG  SER A  75      50.322   2.982  -2.988  1.00 27.04           H  
ATOM   1168  N   GLN A  76      47.656   0.689  -6.263  1.00 28.37           N  
ATOM   1169  H   GLN A  76      47.086   0.834  -5.442  1.00 28.37           H  
ATOM   1170  CA  GLN A  76      47.270  -0.394  -7.183  1.00 28.37           C  
ATOM   1171  HA  GLN A  76      48.150  -1.006  -7.382  1.00 28.37           H  
ATOM   1172  C   GLN A  76      46.802   0.127  -8.555  1.00 28.37           C  
ATOM   1173  CB  GLN A  76      46.201  -1.307  -6.535  1.00 28.37           C  
ATOM   1174  HB2 GLN A  76      45.364  -0.705  -6.181  1.00 28.37           H  
ATOM   1175  HB3 GLN A  76      45.827  -1.992  -7.296  1.00 28.37           H  
ATOM   1176  O   GLN A  76      47.129  -0.476  -9.575  1.00 28.37           O  
ATOM   1177  CG  GLN A  76      46.766  -2.151  -5.375  1.00 28.37           C  
ATOM   1178  HG2 GLN A  76      47.058  -1.494  -4.556  1.00 28.37           H  
ATOM   1179  HG3 GLN A  76      47.662  -2.660  -5.729  1.00 28.37           H  
ATOM   1180  CD  GLN A  76      45.808  -3.215  -4.814  1.00 28.37           C  
ATOM   1181  NE2 GLN A  76      46.334  -4.285  -4.257  1.00 28.37           N  
ATOM   1182 HE21 GLN A  76      47.332  -4.437  -4.247  1.00 28.37           H  
ATOM   1183 HE22 GLN A  76      45.697  -4.979  -3.892  1.00 28.37           H  
ATOM   1184  OE1 GLN A  76      44.587  -3.118  -4.827  1.00 28.37           O  
ATOM   1185  N   ALA A  77      46.102   1.268  -8.604  1.00 30.86           N  
ATOM   1186  H   ALA A  77      45.905   1.735  -7.730  1.00 30.86           H  
ATOM   1187  CA  ALA A  77      45.390   1.735  -9.801  1.00 30.86           C  
ATOM   1188  HA  ALA A  77      44.630   0.996 -10.056  1.00 30.86           H  
ATOM   1189  C   ALA A  77      46.271   1.916 -11.057  1.00 30.86           C  
ATOM   1190  CB  ALA A  77      44.681   3.046  -9.440  1.00 30.86           C  
ATOM   1191  HB1 ALA A  77      45.411   3.807  -9.165  1.00 30.86           H  
ATOM   1192  HB2 ALA A  77      44.105   3.395 -10.297  1.00 30.86           H  
ATOM   1193  HB3 ALA A  77      43.999   2.882  -8.605  1.00 30.86           H  
ATOM   1194  O   ALA A  77      45.835   1.628 -12.168  1.00 30.86           O  
ATOM   1195  N   THR A  78      47.515   2.384 -10.907  1.00 30.80           N  
ATOM   1196  H   THR A  78      47.821   2.654  -9.983  1.00 30.80           H  
ATOM   1197  CA  THR A  78      48.390   2.690 -12.056  1.00 30.80           C  
ATOM   1198  HA  THR A  78      47.774   3.125 -12.843  1.00 30.80           H  
ATOM   1199  C   THR A  78      49.069   1.452 -12.650  1.00 30.80           C  
ATOM   1200  CB  THR A  78      49.478   3.712 -11.681  1.00 30.80           C  
ATOM   1201  HB  THR A  78      50.339   3.183 -11.272  1.00 30.80           H  
ATOM   1202  O   THR A  78      49.500   1.483 -13.800  1.00 30.80           O  
ATOM   1203  CG2 THR A  78      49.923   4.559 -12.874  1.00 30.80           C  
ATOM   1204 HG21 THR A  78      49.067   5.092 -13.288  1.00 30.80           H  
ATOM   1205 HG22 THR A  78      50.680   5.277 -12.559  1.00 30.80           H  
ATOM   1206 HG23 THR A  78      50.351   3.920 -13.647  1.00 30.80           H  
ATOM   1207  OG1 THR A  78      49.028   4.624 -10.704  1.00 30.80           O  
ATOM   1208  HG1 THR A  78      49.784   5.132 -10.400  1.00 30.80           H  
ATOM   1209  N   LEU A  79      49.195   0.362 -11.885  1.00 29.94           N  
ATOM   1210  H   LEU A  79      48.711   0.344 -10.999  1.00 29.94           H  
ATOM   1211  CA  LEU A  79      49.890  -0.864 -12.300  1.00 29.94           C  
ATOM   1212  HA  LEU A  79      50.536  -0.621 -13.143  1.00 29.94           H  
ATOM   1213  C   LEU A  79      48.927  -1.912 -12.881  1.00 29.94           C  
ATOM   1214  CB  LEU A  79      50.794  -1.375 -11.156  1.00 29.94           C  
ATOM   1215  HB2 LEU A  79      51.080  -2.409 -11.350  1.00 29.94           H  
ATOM   1216  HB3 LEU A  79      50.220  -1.366 -10.229  1.00 29.94           H  
ATOM   1217  O   LEU A  79      49.121  -3.110 -12.706  1.00 29.94           O  
ATOM   1218  CG  LEU A  79      52.093  -0.566 -10.971  1.00 29.94           C  
ATOM   1219  HG  LEU A  79      51.852   0.487 -10.831  1.00 29.94           H  
ATOM   1220  CD1 LEU A  79      52.833  -1.064  -9.729  1.00 29.94           C  
ATOM   1221 HD11 LEU A  79      53.085  -2.118  -9.841  1.00 29.94           H  
ATOM   1222 HD12 LEU A  79      53.743  -0.483  -9.578  1.00 29.94           H  
ATOM   1223 HD13 LEU A  79      52.192  -0.943  -8.856  1.00 29.94           H  
ATOM   1224  CD2 LEU A  79      53.055  -0.705 -12.159  1.00 29.94           C  
ATOM   1225 HD21 LEU A  79      53.247  -1.759 -12.360  1.00 29.94           H  
ATOM   1226 HD22 LEU A  79      52.629  -0.241 -13.048  1.00 29.94           H  
ATOM   1227 HD23 LEU A  79      53.996  -0.203 -11.933  1.00 29.94           H  
ATOM   1228  N   ALA A  80      47.923  -1.460 -13.638  1.00 35.85           N  
ATOM   1229  H   ALA A  80      47.812  -0.460 -13.722  1.00 35.85           H  
ATOM   1230  CA  ALA A  80      46.904  -2.302 -14.270  1.00 35.85           C  
ATOM   1231  HA  ALA A  80      46.365  -2.834 -13.487  1.00 35.85           H  
ATOM   1232  C   ALA A  80      47.453  -3.376 -15.241  1.00 35.85           C  
ATOM   1233  CB  ALA A  80      45.919  -1.365 -14.981  1.00 35.85           C  
ATOM   1234  HB1 ALA A  80      45.107  -1.951 -15.412  1.00 35.85           H  
ATOM   1235  HB2 ALA A  80      46.424  -0.818 -15.777  1.00 35.85           H  
ATOM   1236  HB3 ALA A  80      45.495  -0.659 -14.266  1.00 35.85           H  
ATOM   1237  O   ALA A  80      46.742  -4.317 -15.575  1.00 35.85           O  
ATOM   1238  N   SER A  81      48.713  -3.273 -15.686  1.00 36.35           N  
ATOM   1239  H   SER A  81      49.271  -2.493 -15.369  1.00 36.35           H  
ATOM   1240  CA  SER A  81      49.386  -4.314 -16.483  1.00 36.35           C  
ATOM   1241  HA  SER A  81      48.649  -4.759 -17.151  1.00 36.35           H  
ATOM   1242  C   SER A  81      49.970  -5.469 -15.655  1.00 36.35           C  
ATOM   1243  CB  SER A  81      50.476  -3.694 -17.357  1.00 36.35           C  
ATOM   1244  HB2 SER A  81      50.907  -4.468 -17.992  1.00 36.35           H  
ATOM   1245  HB3 SER A  81      50.033  -2.928 -17.994  1.00 36.35           H  
ATOM   1246  O   SER A  81      50.480  -6.435 -16.225  1.00 36.35           O  
ATOM   1247  OG  SER A  81      51.497  -3.114 -16.562  1.00 36.35           O  
ATOM   1248  HG  SER A  81      52.238  -2.907 -17.137  1.00 36.35           H  
ATOM   1249  N   VAL A  82      49.917  -5.398 -14.322  1.00 43.03           N  
ATOM   1250  H   VAL A  82      49.472  -4.596 -13.898  1.00 43.03           H  
ATOM   1251  CA  VAL A  82      50.226  -6.530 -13.443  1.00 43.03           C  
ATOM   1252  HA  VAL A  82      51.058  -7.096 -13.863  1.00 43.03           H  
ATOM   1253  C   VAL A  82      48.994  -7.429 -13.397  1.00 43.03           C  
ATOM   1254  CB  VAL A  82      50.639  -6.057 -12.033  1.00 43.03           C  
ATOM   1255  HB  VAL A  82      49.824  -5.488 -11.585  1.00 43.03           H  
ATOM   1256  O   VAL A  82      47.950  -7.023 -12.895  1.00 43.03           O  
ATOM   1257  CG1 VAL A  82      50.978  -7.234 -11.106  1.00 43.03           C  
ATOM   1258 HG11 VAL A  82      50.137  -7.925 -11.047  1.00 43.03           H  
ATOM   1259 HG12 VAL A  82      51.860  -7.765 -11.464  1.00 43.03           H  
ATOM   1260 HG13 VAL A  82      51.164  -6.859 -10.100  1.00 43.03           H  
ATOM   1261  CG2 VAL A  82      51.889  -5.164 -12.102  1.00 43.03           C  
ATOM   1262 HG21 VAL A  82      52.176  -4.857 -11.096  1.00 43.03           H  
ATOM   1263 HG22 VAL A  82      51.672  -4.271 -12.688  1.00 43.03           H  
ATOM   1264 HG23 VAL A  82      52.712  -5.705 -12.569  1.00 43.03           H  
ATOM   1265  N   ALA A  83      49.120  -8.653 -13.922  1.00 50.91           N  
ATOM   1266  H   ALA A  83      49.983  -8.891 -14.389  1.00 50.91           H  
ATOM   1267  CA  ALA A  83      48.045  -9.645 -13.888  1.00 50.91           C  
ATOM   1268  HA  ALA A  83      47.247  -9.288 -14.539  1.00 50.91           H  
ATOM   1269  C   ALA A  83      47.513  -9.807 -12.448  1.00 50.91           C  
ATOM   1270  CB  ALA A  83      48.570 -10.976 -14.443  1.00 50.91           C  
ATOM   1271  HB1 ALA A  83      49.387 -11.342 -13.821  1.00 50.91           H  
ATOM   1272  HB2 ALA A  83      47.765 -11.711 -14.440  1.00 50.91           H  
ATOM   1273  HB3 ALA A  83      48.917 -10.840 -15.467  1.00 50.91           H  
ATOM   1274  O   ALA A  83      48.330  -9.987 -11.538  1.00 50.91           O  
ATOM   1275  N   PRO A  84      46.186  -9.726 -12.225  1.00 65.65           N  
ATOM   1276  CA  PRO A  84      45.630  -9.556 -10.891  1.00 65.65           C  
ATOM   1277  HA  PRO A  84      46.070  -8.662 -10.450  1.00 65.65           H  
ATOM   1278  C   PRO A  84      45.945 -10.741  -9.972  1.00 65.65           C  
ATOM   1279  CB  PRO A  84      44.129  -9.310 -11.082  1.00 65.65           C  
ATOM   1280  HB2 PRO A  84      43.944  -8.237 -11.127  1.00 65.65           H  
ATOM   1281  HB3 PRO A  84      43.530  -9.758 -10.289  1.00 65.65           H  
ATOM   1282  O   PRO A  84      45.995 -11.901 -10.392  1.00 65.65           O  
ATOM   1283  CG  PRO A  84      43.835  -9.931 -12.447  1.00 65.65           C  
ATOM   1284  HG2 PRO A  84      42.972  -9.469 -12.928  1.00 65.65           H  
ATOM   1285  HG3 PRO A  84      43.689 -11.006 -12.343  1.00 65.65           H  
ATOM   1286  CD  PRO A  84      45.125  -9.665 -13.219  1.00 65.65           C  
ATOM   1287  HD2 PRO A  84      45.094  -8.668 -13.657  1.00 65.65           H  
ATOM   1288  HD3 PRO A  84      45.259 -10.418 -13.996  1.00 65.65           H  
ATOM   1289  N   VAL A  85      46.141 -10.415  -8.699  1.00 80.27           N  
ATOM   1290  H   VAL A  85      46.009  -9.452  -8.427  1.00 80.27           H  
ATOM   1291  CA  VAL A  85      46.537 -11.327  -7.623  1.00 80.27           C  
ATOM   1292  HA  VAL A  85      46.617 -12.345  -8.003  1.00 80.27           H  
ATOM   1293  C   VAL A  85      45.449 -11.294  -6.557  1.00 80.27           C  
ATOM   1294  CB  VAL A  85      47.907 -10.904  -7.049  1.00 80.27           C  
ATOM   1295  HB  VAL A  85      47.837  -9.876  -6.693  1.00 80.27           H  
ATOM   1296  O   VAL A  85      45.039 -10.207  -6.159  1.00 80.27           O  
ATOM   1297  CG1 VAL A  85      48.370 -11.781  -5.885  1.00 80.27           C  
ATOM   1298 HG11 VAL A  85      47.653 -11.734  -5.064  1.00 80.27           H  
ATOM   1299 HG12 VAL A  85      49.322 -11.405  -5.510  1.00 80.27           H  
ATOM   1300 HG13 VAL A  85      48.489 -12.816  -6.205  1.00 80.27           H  
ATOM   1301  CG2 VAL A  85      49.006 -10.964  -8.121  1.00 80.27           C  
ATOM   1302 HG21 VAL A  85      48.788 -10.260  -8.924  1.00 80.27           H  
ATOM   1303 HG22 VAL A  85      49.070 -11.973  -8.530  1.00 80.27           H  
ATOM   1304 HG23 VAL A  85      49.964 -10.691  -7.679  1.00 80.27           H  
ATOM   1305  N   PHE A  86      44.989 -12.467  -6.126  1.00 84.71           N  
ATOM   1306  H   PHE A  86      45.430 -13.305  -6.476  1.00 84.71           H  
ATOM   1307  CA  PHE A  86      44.178 -12.629  -4.923  1.00 84.71           C  
ATOM   1308  HA  PHE A  86      43.574 -11.736  -4.766  1.00 84.71           H  
ATOM   1309  C   PHE A  86      45.094 -12.826  -3.709  1.00 84.71           C  
ATOM   1310  CB  PHE A  86      43.250 -13.850  -5.053  1.00 84.71           C  
ATOM   1311  HB2 PHE A  86      42.881 -14.096  -4.057  1.00 84.71           H  
ATOM   1312  HB3 PHE A  86      43.839 -14.705  -5.385  1.00 84.71           H  
ATOM   1313  O   PHE A  86      46.061 -13.595  -3.785  1.00 84.71           O  
ATOM   1314  CG  PHE A  86      42.024 -13.701  -5.938  1.00 84.71           C  
ATOM   1315  CD1 PHE A  86      41.015 -12.782  -5.594  1.00 84.71           C  
ATOM   1316  HD1 PHE A  86      41.154 -12.138  -4.738  1.00 84.71           H  
ATOM   1317  CD2 PHE A  86      41.810 -14.582  -7.012  1.00 84.71           C  
ATOM   1318  HD2 PHE A  86      42.558 -15.321  -7.260  1.00 84.71           H  
ATOM   1319  CE1 PHE A  86      39.797 -12.755  -6.297  1.00 84.71           C  
ATOM   1320  HE1 PHE A  86      39.008 -12.094  -5.967  1.00 84.71           H  
ATOM   1321  CE2 PHE A  86      40.598 -14.549  -7.725  1.00 84.71           C  
ATOM   1322  HE2 PHE A  86      40.428 -15.262  -8.518  1.00 84.71           H  
ATOM   1323  CZ  PHE A  86      39.580 -13.650  -7.360  1.00 84.71           C  
ATOM   1324  HZ  PHE A  86      38.624 -13.693  -7.860  1.00 84.71           H  
ATOM   1325  N   THR A  87      44.754 -12.220  -2.571  1.00 87.50           N  
ATOM   1326  H   THR A  87      43.961 -11.594  -2.575  1.00 87.50           H  
ATOM   1327  CA  THR A  87      45.220 -12.728  -1.272  1.00 87.50           C  
ATOM   1328  HA  THR A  87      46.228 -13.124  -1.390  1.00 87.50           H  
ATOM   1329  C   THR A  87      44.320 -13.889  -0.852  1.00 87.50           C  
ATOM   1330  CB  THR A  87      45.304 -11.649  -0.179  1.00 87.50           C  
ATOM   1331  HB  THR A  87      45.561 -12.134   0.763  1.00 87.50           H  
ATOM   1332  O   THR A  87      43.099 -13.765  -0.809  1.00 87.50           O  
ATOM   1333  CG2 THR A  87      46.376 -10.605  -0.487  1.00 87.50           C  
ATOM   1334 HG21 THR A  87      46.157 -10.113  -1.435  1.00 87.50           H  
ATOM   1335 HG22 THR A  87      46.407  -9.859   0.307  1.00 87.50           H  
ATOM   1336 HG23 THR A  87      47.351 -11.087  -0.550  1.00 87.50           H  
ATOM   1337  OG1 THR A  87      44.095 -10.955  -0.005  1.00 87.50           O  
ATOM   1338  HG1 THR A  87      44.183 -10.369   0.750  1.00 87.50           H  
ATOM   1339  N   VAL A  88      44.915 -15.046  -0.572  1.00 91.82           N  
ATOM   1340  H   VAL A  88      45.922 -15.099  -0.628  1.00 91.82           H  
ATOM   1341  CA  VAL A  88      44.208 -16.285  -0.230  1.00 91.82           C  
ATOM   1342  HA  VAL A  88      43.131 -16.128  -0.302  1.00 91.82           H  
ATOM   1343  C   VAL A  88      44.546 -16.655   1.206  1.00 91.82           C  
ATOM   1344  CB  VAL A  88      44.581 -17.431  -1.195  1.00 91.82           C  
ATOM   1345  HB  VAL A  88      45.635 -17.677  -1.062  1.00 91.82           H  
ATOM   1346  O   VAL A  88      45.719 -16.791   1.553  1.00 91.82           O  
ATOM   1347  CG1 VAL A  88      43.749 -18.690  -0.908  1.00 91.82           C  
ATOM   1348 HG11 VAL A  88      43.964 -19.065   0.092  1.00 91.82           H  
ATOM   1349 HG12 VAL A  88      44.003 -19.471  -1.625  1.00 91.82           H  
ATOM   1350 HG13 VAL A  88      42.686 -18.465  -0.990  1.00 91.82           H  
ATOM   1351  CG2 VAL A  88      44.371 -17.040  -2.665  1.00 91.82           C  
ATOM   1352 HG21 VAL A  88      44.559 -17.899  -3.309  1.00 91.82           H  
ATOM   1353 HG22 VAL A  88      43.349 -16.691  -2.816  1.00 91.82           H  
ATOM   1354 HG23 VAL A  88      45.063 -16.245  -2.943  1.00 91.82           H  
ATOM   1355  N   THR A  89      43.527 -16.835   2.043  1.00 91.86           N  
ATOM   1356  H   THR A  89      42.592 -16.658   1.703  1.00 91.86           H  
ATOM   1357  CA  THR A  89      43.666 -17.359   3.409  1.00 91.86           C  
ATOM   1358  HA  THR A  89      44.722 -17.486   3.648  1.00 91.86           H  
ATOM   1359  C   THR A  89      43.002 -18.728   3.479  1.00 91.86           C  
ATOM   1360  CB  THR A  89      43.087 -16.386   4.443  1.00 91.86           C  
ATOM   1361  HB  THR A  89      42.011 -16.286   4.304  1.00 91.86           H  
ATOM   1362  O   THR A  89      41.783 -18.837   3.401  1.00 91.86           O  
ATOM   1363  CG2 THR A  89      43.387 -16.822   5.875  1.00 91.86           C  
ATOM   1364 HG21 THR A  89      44.464 -16.881   6.032  1.00 91.86           H  
ATOM   1365 HG22 THR A  89      42.941 -17.798   6.069  1.00 91.86           H  
ATOM   1366 HG23 THR A  89      42.956 -16.099   6.568  1.00 91.86           H  
ATOM   1367  OG1 THR A  89      43.703 -15.130   4.272  1.00 91.86           O  
ATOM   1368  HG1 THR A  89      43.405 -14.805   3.419  1.00 91.86           H  
ATOM   1369  N   LYS A  90      43.819 -19.777   3.583  1.00 93.33           N  
ATOM   1370  H   LYS A  90      44.806 -19.585   3.684  1.00 93.33           H  
ATOM   1371  CA  LYS A  90      43.416 -21.181   3.644  1.00 93.33           C  
ATOM   1372  HA  LYS A  90      42.418 -21.276   3.216  1.00 93.33           H  
ATOM   1373  C   LYS A  90      43.346 -21.672   5.090  1.00 93.33           C  
ATOM   1374  CB  LYS A  90      44.387 -22.013   2.787  1.00 93.33           C  
ATOM   1375  HB2 LYS A  90      44.263 -21.727   1.743  1.00 93.33           H  
ATOM   1376  HB3 LYS A  90      45.412 -21.784   3.078  1.00 93.33           H  
ATOM   1377  O   LYS A  90      44.326 -21.553   5.828  1.00 93.33           O  
ATOM   1378  CG  LYS A  90      44.159 -23.525   2.944  1.00 93.33           C  
ATOM   1379  HG2 LYS A  90      44.504 -23.833   3.931  1.00 93.33           H  
ATOM   1380  HG3 LYS A  90      43.093 -23.736   2.867  1.00 93.33           H  
ATOM   1381  CD  LYS A  90      44.899 -24.345   1.881  1.00 93.33           C  
ATOM   1382  HD2 LYS A  90      45.948 -24.050   1.845  1.00 93.33           H  
ATOM   1383  HD3 LYS A  90      44.439 -24.151   0.912  1.00 93.33           H  
ATOM   1384  CE  LYS A  90      44.794 -25.833   2.242  1.00 93.33           C  
ATOM   1385  HE2 LYS A  90      45.656 -26.109   2.850  1.00 93.33           H  
ATOM   1386  HE3 LYS A  90      43.906 -25.972   2.859  1.00 93.33           H  
ATOM   1387  NZ  LYS A  90      44.685 -26.703   1.044  1.00 93.33           N  
ATOM   1388  HZ1 LYS A  90      43.814 -26.504   0.573  1.00 93.33           H  
ATOM   1389  HZ2 LYS A  90      45.450 -26.558   0.401  1.00 93.33           H  
ATOM   1390  HZ3 LYS A  90      44.638 -27.675   1.315  1.00 93.33           H  
ATOM   1391  N   PHE A  91      42.226 -22.297   5.431  1.00 94.64           N  
ATOM   1392  H   PHE A  91      41.486 -22.327   4.744  1.00 94.64           H  
ATOM   1393  CA  PHE A  91      41.951 -22.985   6.691  1.00 94.64           C  
ATOM   1394  HA  PHE A  91      42.753 -22.799   7.406  1.00 94.64           H  
ATOM   1395  C   PHE A  91      41.850 -24.492   6.428  1.00 94.64           C  
ATOM   1396  CB  PHE A  91      40.636 -22.451   7.279  1.00 94.64           C  
ATOM   1397  HB2 PHE A  91      39.822 -22.676   6.590  1.00 94.64           H  
ATOM   1398  HB3 PHE A  91      40.432 -22.986   8.206  1.00 94.64           H  
ATOM   1399  O   PHE A  91      41.124 -24.900   5.520  1.00 94.64           O  
ATOM   1400  CG  PHE A  91      40.627 -20.959   7.558  1.00 94.64           C  
ATOM   1401  CD1 PHE A  91      40.881 -20.492   8.859  1.00 94.64           C  
ATOM   1402  HD1 PHE A  91      41.051 -21.193   9.662  1.00 94.64           H  
ATOM   1403  CD2 PHE A  91      40.365 -20.037   6.524  1.00 94.64           C  
ATOM   1404  HD2 PHE A  91      40.141 -20.387   5.527  1.00 94.64           H  
ATOM   1405  CE1 PHE A  91      40.906 -19.111   9.116  1.00 94.64           C  
ATOM   1406  HE1 PHE A  91      41.096 -18.755  10.118  1.00 94.64           H  
ATOM   1407  CE2 PHE A  91      40.390 -18.656   6.785  1.00 94.64           C  
ATOM   1408  HE2 PHE A  91      40.185 -17.957   5.988  1.00 94.64           H  
ATOM   1409  CZ  PHE A  91      40.668 -18.191   8.082  1.00 94.64           C  
ATOM   1410  HZ  PHE A  91      40.670 -17.132   8.293  1.00 94.64           H  
ATOM   1411  N   ASP A  92      42.576 -25.321   7.180  1.00 90.03           N  
ATOM   1412  H   ASP A  92      43.143 -24.938   7.923  1.00 90.03           H  
ATOM   1413  CA  ASP A  92      42.496 -26.786   7.057  1.00 90.03           C  
ATOM   1414  HA  ASP A  92      42.164 -27.020   6.046  1.00 90.03           H  
ATOM   1415  C   ASP A  92      41.442 -27.428   7.984  1.00 90.03           C  
ATOM   1416  CB  ASP A  92      43.899 -27.418   7.185  1.00 90.03           C  
ATOM   1417  HB2 ASP A  92      44.574 -26.893   6.509  1.00 90.03           H  
ATOM   1418  HB3 ASP A  92      43.840 -28.449   6.834  1.00 90.03           H  
ATOM   1419  O   ASP A  92      40.840 -26.769   8.836  1.00 90.03           O  
ATOM   1420  CG  ASP A  92      44.524 -27.438   8.589  1.00 90.03           C  
ATOM   1421  OD1 ASP A  92      43.819 -27.212   9.596  1.00 90.03           O  
ATOM   1422  OD2 ASP A  92      45.745 -27.687   8.676  1.00 90.03           O  
ATOM   1423  N   LYS A  93      41.254 -28.748   7.841  1.00 84.55           N  
ATOM   1424  H   LYS A  93      41.730 -29.193   7.069  1.00 84.55           H  
ATOM   1425  CA  LYS A  93      40.381 -29.601   8.673  1.00 84.55           C  
ATOM   1426  HA  LYS A  93      39.354 -29.254   8.558  1.00 84.55           H  
ATOM   1427  C   LYS A  93      40.649 -29.556  10.187  1.00 84.55           C  
ATOM   1428  CB  LYS A  93      40.483 -31.055   8.164  1.00 84.55           C  
ATOM   1429  HB2 LYS A  93      41.509 -31.269   7.864  1.00 84.55           H  
ATOM   1430  HB3 LYS A  93      40.215 -31.745   8.964  1.00 84.55           H  
ATOM   1431  O   LYS A  93      39.867 -30.135  10.941  1.00 84.55           O  
ATOM   1432  CG  LYS A  93      39.532 -31.330   6.996  1.00 84.55           C  
ATOM   1433  HG2 LYS A  93      38.511 -31.221   7.361  1.00 84.55           H  
ATOM   1434  HG3 LYS A  93      39.704 -30.602   6.203  1.00 84.55           H  
ATOM   1435  CD  LYS A  93      39.702 -32.747   6.427  1.00 84.55           C  
ATOM   1436  HD2 LYS A  93      39.627 -33.493   7.219  1.00 84.55           H  
ATOM   1437  HD3 LYS A  93      40.678 -32.820   5.947  1.00 84.55           H  
ATOM   1438  CE  LYS A  93      38.588 -32.970   5.404  1.00 84.55           C  
ATOM   1439  HE2 LYS A  93      38.504 -32.052   4.822  1.00 84.55           H  
ATOM   1440  HE3 LYS A  93      37.633 -33.110   5.909  1.00 84.55           H  
ATOM   1441  NZ  LYS A  93      38.834 -34.088   4.460  1.00 84.55           N  
ATOM   1442  HZ1 LYS A  93      39.753 -34.048   4.043  1.00 84.55           H  
ATOM   1443  HZ2 LYS A  93      38.237 -33.971   3.654  1.00 84.55           H  
ATOM   1444  HZ3 LYS A  93      38.687 -35.013   4.837  1.00 84.55           H  
ATOM   1445  N   GLN A  94      41.738 -28.932  10.640  1.00 85.71           N  
ATOM   1446  H   GLN A  94      42.332 -28.466   9.969  1.00 85.71           H  
ATOM   1447  CA  GLN A  94      42.102 -28.762  12.050  1.00 85.71           C  
ATOM   1448  HA  GLN A  94      41.364 -29.265  12.675  1.00 85.71           H  
ATOM   1449  C   GLN A  94      42.082 -27.286  12.497  1.00 85.71           C  
ATOM   1450  CB  GLN A  94      43.473 -29.414  12.312  1.00 85.71           C  
ATOM   1451  HB2 GLN A  94      43.769 -29.192  13.337  1.00 85.71           H  
ATOM   1452  HB3 GLN A  94      44.218 -28.979  11.647  1.00 85.71           H  
ATOM   1453  O   GLN A  94      42.432 -26.995  13.640  1.00 85.71           O  
ATOM   1454  CG  GLN A  94      43.478 -30.944  12.161  1.00 85.71           C  
ATOM   1455  HG2 GLN A  94      44.366 -31.337  12.657  1.00 85.71           H  
ATOM   1456  HG3 GLN A  94      42.607 -31.354  12.672  1.00 85.71           H  
ATOM   1457  CD  GLN A  94      43.513 -31.438  10.716  1.00 85.71           C  
ATOM   1458  NE2 GLN A  94      42.663 -32.368  10.344  1.00 85.71           N  
ATOM   1459 HE21 GLN A  94      41.915 -32.655  10.959  1.00 85.71           H  
ATOM   1460 HE22 GLN A  94      42.724 -32.651   9.376  1.00 85.71           H  
ATOM   1461  OE1 GLN A  94      44.328 -31.044   9.903  1.00 85.71           O  
ATOM   1462  N   GLY A  95      41.675 -26.357  11.624  1.00 86.57           N  
ATOM   1463  H   GLY A  95      41.429 -26.653  10.690  1.00 86.57           H  
ATOM   1464  CA  GLY A  95      41.648 -24.921  11.898  1.00 86.57           C  
ATOM   1465  HA2 GLY A  95      41.273 -24.752  12.908  1.00 86.57           H  
ATOM   1466  HA3 GLY A  95      40.960 -24.449  11.197  1.00 86.57           H  
ATOM   1467  C   GLY A  95      43.007 -24.220  11.766  1.00 86.57           C  
ATOM   1468  O   GLY A  95      43.121 -23.054  12.146  1.00 86.57           O  
ATOM   1469  N   ASN A  96      44.052 -24.869  11.229  1.00 89.13           N  
ATOM   1470  H   ASN A  96      43.911 -25.789  10.835  1.00 89.13           H  
ATOM   1471  CA  ASN A  96      45.320 -24.177  10.988  1.00 89.13           C  
ATOM   1472  HA  ASN A  96      45.566 -23.616  11.890  1.00 89.13           H  
ATOM   1473  C   ASN A  96      45.160 -23.188   9.828  1.00 89.13           C  
ATOM   1474  CB  ASN A  96      46.491 -25.126  10.702  1.00 89.13           C  
ATOM   1475  HB2 ASN A  96      47.413 -24.548  10.645  1.00 89.13           H  
ATOM   1476  HB3 ASN A  96      46.340 -25.586   9.725  1.00 89.13           H  
ATOM   1477  O   ASN A  96      44.672 -23.539   8.753  1.00 89.13           O  
ATOM   1478  CG  ASN A  96      46.690 -26.202  11.746  1.00 89.13           C  
ATOM   1479  ND2 ASN A  96      46.384 -27.429  11.414  1.00 89.13           N  
ATOM   1480 HD21 ASN A  96      46.388 -28.143  12.129  1.00 89.13           H  
ATOM   1481 HD22 ASN A  96      45.987 -27.595  10.500  1.00 89.13           H  
ATOM   1482  OD1 ASN A  96      47.171 -25.953  12.843  1.00 89.13           O  
ATOM   1483  N   VAL A  97      45.625 -21.956  10.040  1.00 90.61           N  
ATOM   1484  H   VAL A  97      46.004 -21.740  10.951  1.00 90.61           H  
ATOM   1485  CA  VAL A  97      45.497 -20.861   9.072  1.00 90.61           C  
ATOM   1486  HA  VAL A  97      44.730 -21.139   8.349  1.00 90.61           H  
ATOM   1487  C   VAL A  97      46.810 -20.654   8.321  1.00 90.61           C  
ATOM   1488  CB  VAL A  97      45.031 -19.553   9.742  1.00 90.61           C  
ATOM   1489  HB  VAL A  97      45.877 -19.077  10.237  1.00 90.61           H  
ATOM   1490  O   VAL A  97      47.872 -20.509   8.929  1.00 90.61           O  
ATOM   1491  CG1 VAL A  97      44.487 -18.598   8.676  1.00 90.61           C  
ATOM   1492 HG11 VAL A  97      45.277 -18.312   7.981  1.00 90.61           H  
ATOM   1493 HG12 VAL A  97      43.677 -19.077   8.127  1.00 90.61           H  
ATOM   1494 HG13 VAL A  97      44.095 -17.700   9.154  1.00 90.61           H  
ATOM   1495  CG2 VAL A  97      43.940 -19.775  10.798  1.00 90.61           C  
ATOM   1496 HG21 VAL A  97      44.350 -20.282  11.671  1.00 90.61           H  
ATOM   1497 HG22 VAL A  97      43.521 -18.822  11.122  1.00 90.61           H  
ATOM   1498 HG23 VAL A  97      43.145 -20.395  10.383  1.00 90.61           H  
ATOM   1499  N   THR A  98      46.740 -20.590   6.994  1.00 91.29           N  
ATOM   1500  H   THR A  98      45.836 -20.731   6.566  1.00 91.29           H  
ATOM   1501  CA  THR A  98      47.873 -20.276   6.111  1.00 91.29           C  
ATOM   1502  HA  THR A  98      48.679 -19.841   6.702  1.00 91.29           H  
ATOM   1503  C   THR A  98      47.453 -19.238   5.077  1.00 91.29           C  
ATOM   1504  CB  THR A  98      48.428 -21.533   5.416  1.00 91.29           C  
ATOM   1505  HB  THR A  98      49.189 -21.227   4.699  1.00 91.29           H  
ATOM   1506  O   THR A  98      46.419 -19.395   4.439  1.00 91.29           O  
ATOM   1507  CG2 THR A  98      49.071 -22.505   6.405  1.00 91.29           C  
ATOM   1508 HG21 THR A  98      49.514 -23.337   5.857  1.00 91.29           H  
ATOM   1509 HG22 THR A  98      49.848 -21.993   6.974  1.00 91.29           H  
ATOM   1510 HG23 THR A  98      48.321 -22.894   7.093  1.00 91.29           H  
ATOM   1511  OG1 THR A  98      47.428 -22.253   4.733  1.00 91.29           O  
ATOM   1512  HG1 THR A  98      46.630 -22.214   5.265  1.00 91.29           H  
ATOM   1513  N   SER A  99      48.228 -18.167   4.902  1.00 87.83           N  
ATOM   1514  H   SER A  99      49.059 -18.039   5.461  1.00 87.83           H  
ATOM   1515  CA  SER A  99      47.908 -17.098   3.948  1.00 87.83           C  
ATOM   1516  HA  SER A  99      47.059 -17.428   3.349  1.00 87.83           H  
ATOM   1517  C   SER A  99      49.039 -16.845   2.954  1.00 87.83           C  
ATOM   1518  CB  SER A  99      47.442 -15.825   4.664  1.00 87.83           C  
ATOM   1519  HB2 SER A  99      46.459 -16.014   5.095  1.00 87.83           H  
ATOM   1520  HB3 SER A  99      47.346 -15.016   3.941  1.00 87.83           H  
ATOM   1521  O   SER A  99      50.221 -16.912   3.297  1.00 87.83           O  
ATOM   1522  OG  SER A  99      48.324 -15.441   5.706  1.00 87.83           O  
ATOM   1523  HG  SER A  99      47.925 -14.689   6.150  1.00 87.83           H  
ATOM   1524  N   PHE A 100      48.664 -16.611   1.696  1.00 87.77           N  
ATOM   1525  H   PHE A 100      47.676 -16.597   1.488  1.00 87.77           H  
ATOM   1526  CA  PHE A 100      49.570 -16.469   0.556  1.00 87.77           C  
ATOM   1527  HA  PHE A 100      50.457 -15.923   0.878  1.00 87.77           H  
ATOM   1528  C   PHE A 100      48.920 -15.655  -0.575  1.00 87.77           C  
ATOM   1529  CB  PHE A 100      50.013 -17.866   0.074  1.00 87.77           C  
ATOM   1530  HB2 PHE A 100      50.618 -17.757  -0.826  1.00 87.77           H  
ATOM   1531  HB3 PHE A 100      50.665 -18.295   0.835  1.00 87.77           H  
ATOM   1532  O   PHE A 100      47.713 -15.430  -0.586  1.00 87.77           O  
ATOM   1533  CG  PHE A 100      48.896 -18.862  -0.204  1.00 87.77           C  
ATOM   1534  CD1 PHE A 100      48.432 -19.707   0.824  1.00 87.77           C  
ATOM   1535  HD1 PHE A 100      48.854 -19.636   1.816  1.00 87.77           H  
ATOM   1536  CD2 PHE A 100      48.333 -18.959  -1.490  1.00 87.77           C  
ATOM   1537  HD2 PHE A 100      48.678 -18.311  -2.282  1.00 87.77           H  
ATOM   1538  CE1 PHE A 100      47.406 -20.635   0.572  1.00 87.77           C  
ATOM   1539  HE1 PHE A 100      47.046 -21.267   1.370  1.00 87.77           H  
ATOM   1540  CE2 PHE A 100      47.313 -19.895  -1.746  1.00 87.77           C  
ATOM   1541  HE2 PHE A 100      46.878 -19.967  -2.732  1.00 87.77           H  
ATOM   1542  CZ  PHE A 100      46.847 -20.730  -0.714  1.00 87.77           C  
ATOM   1543  HZ  PHE A 100      46.053 -21.435  -0.912  1.00 87.77           H  
ATOM   1544  N   GLU A 101      49.722 -15.204  -1.538  1.00 87.72           N  
ATOM   1545  H   GLU A 101      50.701 -15.450  -1.511  1.00 87.72           H  
ATOM   1546  CA  GLU A 101      49.250 -14.521  -2.749  1.00 87.72           C  
ATOM   1547  HA  GLU A 101      48.219 -14.194  -2.617  1.00 87.72           H  
ATOM   1548  C   GLU A 101      49.274 -15.479  -3.950  1.00 87.72           C  
ATOM   1549  CB  GLU A 101      50.108 -13.272  -3.017  1.00 87.72           C  
ATOM   1550  HB2 GLU A 101      50.035 -13.025  -4.076  1.00 87.72           H  
ATOM   1551  HB3 GLU A 101      51.153 -13.492  -2.796  1.00 87.72           H  
ATOM   1552  O   GLU A 101      50.252 -16.203  -4.151  1.00 87.72           O  
ATOM   1553  CG  GLU A 101      49.642 -12.058  -2.193  1.00 87.72           C  
ATOM   1554  HG2 GLU A 101      49.693 -12.316  -1.135  1.00 87.72           H  
ATOM   1555  HG3 GLU A 101      48.600 -11.858  -2.443  1.00 87.72           H  
ATOM   1556  CD  GLU A 101      50.466 -10.777  -2.441  1.00 87.72           C  
ATOM   1557  OE1 GLU A 101      50.242  -9.793  -1.698  1.00 87.72           O  
ATOM   1558  OE2 GLU A 101      51.320 -10.770  -3.359  1.00 87.72           O  
ATOM   1559  N   ARG A 102      48.215 -15.463  -4.770  1.00 87.71           N  
ATOM   1560  H   ARG A 102      47.445 -14.855  -4.531  1.00 87.71           H  
ATOM   1561  CA  ARG A 102      48.110 -16.237  -6.022  1.00 87.71           C  
ATOM   1562  HA  ARG A 102      49.111 -16.546  -6.323  1.00 87.71           H  
ATOM   1563  C   ARG A 102      47.556 -15.378  -7.153  1.00 87.71           C  
ATOM   1564  CB  ARG A 102      47.218 -17.482  -5.817  1.00 87.71           C  
ATOM   1565  HB2 ARG A 102      46.492 -17.286  -5.027  1.00 87.71           H  
ATOM   1566  HB3 ARG A 102      46.652 -17.671  -6.729  1.00 87.71           H  
ATOM   1567  O   ARG A 102      46.634 -14.595  -6.947  1.00 87.71           O  
ATOM   1568  CG  ARG A 102      47.987 -18.769  -5.484  1.00 87.71           C  
ATOM   1569  HG2 ARG A 102      47.264 -19.551  -5.253  1.00 87.71           H  
ATOM   1570  HG3 ARG A 102      48.626 -18.608  -4.616  1.00 87.71           H  
ATOM   1571  CD  ARG A 102      48.839 -19.223  -6.675  1.00 87.71           C  
ATOM   1572  HD2 ARG A 102      48.214 -19.260  -7.567  1.00 87.71           H  
ATOM   1573  HD3 ARG A 102      49.636 -18.497  -6.833  1.00 87.71           H  
ATOM   1574  NE  ARG A 102      49.406 -20.558  -6.456  1.00 87.71           N  
ATOM   1575  HE  ARG A 102      48.739 -21.283  -6.233  1.00 87.71           H  
ATOM   1576  NH1 ARG A 102      51.499 -20.189  -7.325  1.00 87.71           N  
ATOM   1577 HH11 ARG A 102      52.354 -20.582  -7.691  1.00 87.71           H  
ATOM   1578 HH12 ARG A 102      51.124 -19.375  -7.790  1.00 87.71           H  
ATOM   1579  NH2 ARG A 102      50.976 -22.189  -6.516  1.00 87.71           N  
ATOM   1580 HH21 ARG A 102      50.203 -22.825  -6.378  1.00 87.71           H  
ATOM   1581 HH22 ARG A 102      51.835 -22.569  -6.888  1.00 87.71           H  
ATOM   1582  CZ  ARG A 102      50.622 -20.964  -6.751  1.00 87.71           C  
ATOM   1583  N   LYS A 103      48.074 -15.534  -8.375  1.00 84.09           N  
ATOM   1584  H   LYS A 103      48.767 -16.257  -8.508  1.00 84.09           H  
ATOM   1585  CA  LYS A 103      47.463 -14.897  -9.559  1.00 84.09           C  
ATOM   1586  HA  LYS A 103      47.346 -13.828  -9.385  1.00 84.09           H  
ATOM   1587  C   LYS A 103      46.081 -15.488  -9.809  1.00 84.09           C  
ATOM   1588  CB  LYS A 103      48.324 -15.114 -10.801  1.00 84.09           C  
ATOM   1589  HB2 LYS A 103      47.743 -14.851 -11.685  1.00 84.09           H  
ATOM   1590  HB3 LYS A 103      48.593 -16.168 -10.867  1.00 84.09           H  
ATOM   1591  O   LYS A 103      45.932 -16.700  -9.694  1.00 84.09           O  
ATOM   1592  CG  LYS A 103      49.588 -14.257 -10.777  1.00 84.09           C  
ATOM   1593  HG2 LYS A 103      50.166 -14.465  -9.877  1.00 84.09           H  
ATOM   1594  HG3 LYS A 103      49.318 -13.201 -10.805  1.00 84.09           H  
ATOM   1595  CD  LYS A 103      50.411 -14.619 -12.010  1.00 84.09           C  
ATOM   1596  HD2 LYS A 103      49.824 -14.429 -12.908  1.00 84.09           H  
ATOM   1597  HD3 LYS A 103      50.657 -15.680 -11.962  1.00 84.09           H  
ATOM   1598  CE  LYS A 103      51.695 -13.799 -12.049  1.00 84.09           C  
ATOM   1599  HE2 LYS A 103      52.199 -13.905 -11.088  1.00 84.09           H  
ATOM   1600  HE3 LYS A 103      51.439 -12.748 -12.188  1.00 84.09           H  
ATOM   1601  NZ  LYS A 103      52.561 -14.293 -13.142  1.00 84.09           N  
ATOM   1602  HZ1 LYS A 103      52.080 -14.216 -14.027  1.00 84.09           H  
ATOM   1603  HZ2 LYS A 103      53.430 -13.779 -13.175  1.00 84.09           H  
ATOM   1604  HZ3 LYS A 103      52.762 -15.271 -12.985  1.00 84.09           H  
ATOM   1605  N   LYS A 104      45.111 -14.675 -10.243  1.00 81.67           N  
ATOM   1606  H   LYS A 104      45.319 -13.689 -10.315  1.00 81.67           H  
ATOM   1607  CA  LYS A 104      43.734 -15.140 -10.502  1.00 81.67           C  
ATOM   1608  HA  LYS A 104      43.293 -15.468  -9.561  1.00 81.67           H  
ATOM   1609  C   LYS A 104      43.692 -16.380 -11.403  1.00 81.67           C  
ATOM   1610  CB  LYS A 104      42.862 -14.006 -11.066  1.00 81.67           C  
ATOM   1611  HB2 LYS A 104      41.890 -14.437 -11.303  1.00 81.67           H  
ATOM   1612  HB3 LYS A 104      43.294 -13.618 -11.989  1.00 81.67           H  
ATOM   1613  O   LYS A 104      43.214 -17.417 -10.978  1.00 81.67           O  
ATOM   1614  CG  LYS A 104      42.666 -12.855 -10.064  1.00 81.67           C  
ATOM   1615  HG2 LYS A 104      42.735 -13.245  -9.048  1.00 81.67           H  
ATOM   1616  HG3 LYS A 104      43.462 -12.121 -10.187  1.00 81.67           H  
ATOM   1617  CD  LYS A 104      41.301 -12.174 -10.234  1.00 81.67           C  
ATOM   1618  HD2 LYS A 104      41.248 -11.667 -11.198  1.00 81.67           H  
ATOM   1619  HD3 LYS A 104      40.530 -12.944 -10.203  1.00 81.67           H  
ATOM   1620  CE  LYS A 104      41.051 -11.186  -9.088  1.00 81.67           C  
ATOM   1621  HE2 LYS A 104      41.333 -11.674  -8.155  1.00 81.67           H  
ATOM   1622  HE3 LYS A 104      41.688 -10.310  -9.207  1.00 81.67           H  
ATOM   1623  NZ  LYS A 104      39.620 -10.800  -9.012  1.00 81.67           N  
ATOM   1624  HZ1 LYS A 104      39.057 -11.628  -8.880  1.00 81.67           H  
ATOM   1625  HZ2 LYS A 104      39.304 -10.342  -9.855  1.00 81.67           H  
ATOM   1626  HZ3 LYS A 104      39.461 -10.199  -8.216  1.00 81.67           H  
ATOM   1627  N   THR A 105      44.315 -16.317 -12.580  1.00 79.78           N  
ATOM   1628  H   THR A 105      44.733 -15.439 -12.854  1.00 79.78           H  
ATOM   1629  CA  THR A 105      44.375 -17.435 -13.545  1.00 79.78           C  
ATOM   1630  HA  THR A 105      43.361 -17.732 -13.812  1.00 79.78           H  
ATOM   1631  C   THR A 105      45.088 -18.687 -13.027  1.00 79.78           C  
ATOM   1632  CB  THR A 105      45.112 -16.993 -14.819  1.00 79.78           C  
ATOM   1633  HB  THR A 105      45.180 -17.838 -15.504  1.00 79.78           H  
ATOM   1634  O   THR A 105      44.804 -19.787 -13.482  1.00 79.78           O  
ATOM   1635  CG2 THR A 105      44.405 -15.843 -15.534  1.00 79.78           C  
ATOM   1636 HG21 THR A 105      43.370 -16.120 -15.737  1.00 79.78           H  
ATOM   1637 HG22 THR A 105      44.425 -14.939 -14.926  1.00 79.78           H  
ATOM   1638 HG23 THR A 105      44.907 -15.648 -16.482  1.00 79.78           H  
ATOM   1639  OG1 THR A 105      46.418 -16.547 -14.495  1.00 79.78           O  
ATOM   1640  HG1 THR A 105      46.936 -17.342 -14.344  1.00 79.78           H  
ATOM   1641  N   GLU A 106      46.045 -18.519 -12.114  1.00 83.50           N  
ATOM   1642  H   GLU A 106      46.130 -17.610 -11.682  1.00 83.50           H  
ATOM   1643  CA  GLU A 106      46.810 -19.618 -11.513  1.00 83.50           C  
ATOM   1644  HA  GLU A 106      47.036 -20.367 -12.271  1.00 83.50           H  
ATOM   1645  C   GLU A 106      45.970 -20.302 -10.427  1.00 83.50           C  
ATOM   1646  CB  GLU A 106      48.127 -19.021 -10.988  1.00 83.50           C  
ATOM   1647  HB2 GLU A 106      47.908 -18.383 -10.132  1.00 83.50           H  
ATOM   1648  HB3 GLU A 106      48.542 -18.390 -11.775  1.00 83.50           H  
ATOM   1649  O   GLU A 106      45.902 -21.525 -10.389  1.00 83.50           O  
ATOM   1650  CG  GLU A 106      49.221 -20.014 -10.587  1.00 83.50           C  
ATOM   1651  HG2 GLU A 106      49.420 -20.685 -11.423  1.00 83.50           H  
ATOM   1652  HG3 GLU A 106      48.882 -20.604  -9.735  1.00 83.50           H  
ATOM   1653  CD  GLU A 106      50.498 -19.241 -10.212  1.00 83.50           C  
ATOM   1654  OE1 GLU A 106      51.522 -19.358 -10.921  1.00 83.50           O  
ATOM   1655  OE2 GLU A 106      50.466 -18.482  -9.210  1.00 83.50           O  
ATOM   1656  N   LEU A 107      45.232 -19.513  -9.634  1.00 85.84           N  
ATOM   1657  H   LEU A 107      45.317 -18.512  -9.738  1.00 85.84           H  
ATOM   1658  CA  LEU A 107      44.231 -20.014  -8.697  1.00 85.84           C  
ATOM   1659  HA  LEU A 107      44.720 -20.745  -8.052  1.00 85.84           H  
ATOM   1660  C   LEU A 107      43.089 -20.735  -9.428  1.00 85.84           C  
ATOM   1661  CB  LEU A 107      43.715 -18.845  -7.836  1.00 85.84           C  
ATOM   1662  HB2 LEU A 107      43.163 -18.157  -8.476  1.00 85.84           H  
ATOM   1663  HB3 LEU A 107      44.565 -18.306  -7.417  1.00 85.84           H  
ATOM   1664  O   LEU A 107      42.719 -21.821  -9.010  1.00 85.84           O  
ATOM   1665  CG  LEU A 107      42.794 -19.282  -6.681  1.00 85.84           C  
ATOM   1666  HG  LEU A 107      41.968 -19.870  -7.082  1.00 85.84           H  
ATOM   1667  CD1 LEU A 107      43.535 -20.105  -5.624  1.00 85.84           C  
ATOM   1668 HD11 LEU A 107      44.403 -19.558  -5.256  1.00 85.84           H  
ATOM   1669 HD12 LEU A 107      43.861 -21.053  -6.052  1.00 85.84           H  
ATOM   1670 HD13 LEU A 107      42.863 -20.327  -4.795  1.00 85.84           H  
ATOM   1671  CD2 LEU A 107      42.206 -18.049  -5.995  1.00 85.84           C  
ATOM   1672 HD21 LEU A 107      43.000 -17.420  -5.593  1.00 85.84           H  
ATOM   1673 HD22 LEU A 107      41.608 -17.487  -6.712  1.00 85.84           H  
ATOM   1674 HD23 LEU A 107      41.548 -18.365  -5.185  1.00 85.84           H  
ATOM   1675  N   TYR A 108      42.572 -20.193 -10.537  1.00 81.97           N  
ATOM   1676  H   TYR A 108      42.873 -19.268 -10.808  1.00 81.97           H  
ATOM   1677  CA  TYR A 108      41.517 -20.844 -11.332  1.00 81.97           C  
ATOM   1678  HA  TYR A 108      40.614 -20.939 -10.729  1.00 81.97           H  
ATOM   1679  C   TYR A 108      41.931 -22.269 -11.737  1.00 81.97           C  
ATOM   1680  CB  TYR A 108      41.186 -19.992 -12.575  1.00 81.97           C  
ATOM   1681  HB2 TYR A 108      42.072 -19.956 -13.209  1.00 81.97           H  
ATOM   1682  HB3 TYR A 108      40.412 -20.513 -13.138  1.00 81.97           H  
ATOM   1683  O   TYR A 108      41.191 -23.220 -11.507  1.00 81.97           O  
ATOM   1684  CG  TYR A 108      40.701 -18.561 -12.363  1.00 81.97           C  
ATOM   1685  CD1 TYR A 108      40.296 -18.092 -11.097  1.00 81.97           C  
ATOM   1686  HD1 TYR A 108      40.325 -18.746 -10.238  1.00 81.97           H  
ATOM   1687  CD2 TYR A 108      40.618 -17.697 -13.474  1.00 81.97           C  
ATOM   1688  HD2 TYR A 108      40.871 -18.073 -14.455  1.00 81.97           H  
ATOM   1689  CE1 TYR A 108      39.825 -16.777 -10.942  1.00 81.97           C  
ATOM   1690  HE1 TYR A 108      39.460 -16.444  -9.982  1.00 81.97           H  
ATOM   1691  CE2 TYR A 108      40.131 -16.382 -13.327  1.00 81.97           C  
ATOM   1692  HE2 TYR A 108      40.022 -15.746 -14.193  1.00 81.97           H  
ATOM   1693  OH  TYR A 108      39.216 -14.672 -11.906  1.00 81.97           O  
ATOM   1694  HH  TYR A 108      38.811 -14.381 -12.727  1.00 81.97           H  
ATOM   1695  CZ  TYR A 108      39.722 -15.925 -12.056  1.00 81.97           C  
ATOM   1696  N   GLN A 109      43.169 -22.441 -12.216  1.00 84.74           N  
ATOM   1697  H   GLN A 109      43.752 -21.626 -12.338  1.00 84.74           H  
ATOM   1698  CA  GLN A 109      43.720 -23.752 -12.579  1.00 84.74           C  
ATOM   1699  HA  GLN A 109      42.968 -24.289 -13.157  1.00 84.74           H  
ATOM   1700  C   GLN A 109      44.042 -24.651 -11.370  1.00 84.74           C  
ATOM   1701  CB  GLN A 109      44.954 -23.549 -13.473  1.00 84.74           C  
ATOM   1702  HB2 GLN A 109      45.451 -24.509 -13.616  1.00 84.74           H  
ATOM   1703  HB3 GLN A 109      45.650 -22.865 -12.988  1.00 84.74           H  
ATOM   1704  O   GLN A 109      43.847 -25.859 -11.461  1.00 84.74           O  
ATOM   1705  CG  GLN A 109      44.548 -23.000 -14.850  1.00 84.74           C  
ATOM   1706  HG2 GLN A 109      43.864 -23.709 -15.318  1.00 84.74           H  
ATOM   1707  HG3 GLN A 109      44.017 -22.055 -14.733  1.00 84.74           H  
ATOM   1708  CD  GLN A 109      45.719 -22.763 -15.799  1.00 84.74           C  
ATOM   1709  NE2 GLN A 109      45.445 -22.600 -17.076  1.00 84.74           N  
ATOM   1710 HE21 GLN A 109      46.235 -22.490 -17.695  1.00 84.74           H  
ATOM   1711 HE22 GLN A 109      44.490 -22.674 -17.395  1.00 84.74           H  
ATOM   1712  OE1 GLN A 109      46.887 -22.705 -15.446  1.00 84.74           O  
ATOM   1713  N   GLU A 110      44.482 -24.106 -10.229  1.00 85.98           N  
ATOM   1714  H   GLU A 110      44.682 -23.116 -10.207  1.00 85.98           H  
ATOM   1715  CA  GLU A 110      44.634 -24.876  -8.976  1.00 85.98           C  
ATOM   1716  HA  GLU A 110      45.187 -25.792  -9.189  1.00 85.98           H  
ATOM   1717  C   GLU A 110      43.288 -25.323  -8.373  1.00 85.98           C  
ATOM   1718  CB  GLU A 110      45.418 -24.062  -7.927  1.00 85.98           C  
ATOM   1719  HB2 GLU A 110      45.293 -24.538  -6.954  1.00 85.98           H  
ATOM   1720  HB3 GLU A 110      45.007 -23.054  -7.865  1.00 85.98           H  
ATOM   1721  O   GLU A 110      43.231 -26.306  -7.626  1.00 85.98           O  
ATOM   1722  CG  GLU A 110      46.923 -23.999  -8.220  1.00 85.98           C  
ATOM   1723  HG2 GLU A 110      47.289 -25.018  -8.352  1.00 85.98           H  
ATOM   1724  HG3 GLU A 110      47.098 -23.465  -9.154  1.00 85.98           H  
ATOM   1725  CD  GLU A 110      47.726 -23.326  -7.095  1.00 85.98           C  
ATOM   1726  OE1 GLU A 110      48.863 -23.777  -6.818  1.00 85.98           O  
ATOM   1727  OE2 GLU A 110      47.292 -22.305  -6.515  1.00 85.98           O  
ATOM   1728  N   LEU A 111      42.203 -24.613  -8.691  1.00 88.39           N  
ATOM   1729  H   LEU A 111      42.331 -23.772  -9.236  1.00 88.39           H  
ATOM   1730  CA  LEU A 111      40.847 -24.949  -8.268  1.00 88.39           C  
ATOM   1731  HA  LEU A 111      40.920 -25.606  -7.401  1.00 88.39           H  
ATOM   1732  C   LEU A 111      40.067 -25.759  -9.325  1.00 88.39           C  
ATOM   1733  CB  LEU A 111      40.109 -23.679  -7.800  1.00 88.39           C  
ATOM   1734  HB2 LEU A 111      39.996 -23.012  -8.655  1.00 88.39           H  
ATOM   1735  HB3 LEU A 111      39.113 -23.975  -7.470  1.00 88.39           H  
ATOM   1736  O   LEU A 111      39.076 -26.386  -8.979  1.00 88.39           O  
ATOM   1737  CG  LEU A 111      40.785 -22.901  -6.647  1.00 88.39           C  
ATOM   1738  HG  LEU A 111      41.773 -22.556  -6.952  1.00 88.39           H  
ATOM   1739  CD1 LEU A 111      39.955 -21.674  -6.275  1.00 88.39           C  
ATOM   1740 HD11 LEU A 111      39.872 -21.028  -7.150  1.00 88.39           H  
ATOM   1741 HD12 LEU A 111      38.957 -21.977  -5.960  1.00 88.39           H  
ATOM   1742 HD13 LEU A 111      40.436 -21.120  -5.470  1.00 88.39           H  
ATOM   1743  CD2 LEU A 111      40.993 -23.716  -5.375  1.00 88.39           C  
ATOM   1744 HD21 LEU A 111      40.028 -24.026  -4.973  1.00 88.39           H  
ATOM   1745 HD22 LEU A 111      41.620 -24.581  -5.592  1.00 88.39           H  
ATOM   1746 HD23 LEU A 111      41.519 -23.096  -4.649  1.00 88.39           H  
ATOM   1747  N   GLY A 112      40.511 -25.817 -10.582  1.00 84.15           N  
ATOM   1748  H   GLY A 112      41.313 -25.257 -10.832  1.00 84.15           H  
ATOM   1749  CA  GLY A 112      39.732 -26.430 -11.670  1.00 84.15           C  
ATOM   1750  HA2 GLY A 112      40.363 -26.510 -12.555  1.00 84.15           H  
ATOM   1751  HA3 GLY A 112      39.412 -27.430 -11.376  1.00 84.15           H  
ATOM   1752  C   GLY A 112      38.480 -25.627 -12.055  1.00 84.15           C  
ATOM   1753  O   GLY A 112      37.579 -26.172 -12.683  1.00 84.15           O  
ATOM   1754  N   LEU A 113      38.431 -24.352 -11.666  1.00 86.47           N  
ATOM   1755  H   LEU A 113      39.277 -23.953 -11.287  1.00 86.47           H  
ATOM   1756  CA  LEU A 113      37.302 -23.446 -11.868  1.00 86.47           C  
ATOM   1757  HA  LEU A 113      36.389 -24.024 -12.011  1.00 86.47           H  
ATOM   1758  C   LEU A 113      37.485 -22.604 -13.135  1.00 86.47           C  
ATOM   1759  CB  LEU A 113      37.132 -22.566 -10.615  1.00 86.47           C  
ATOM   1760  HB2 LEU A 113      36.398 -21.790 -10.827  1.00 86.47           H  
ATOM   1761  HB3 LEU A 113      38.080 -22.070 -10.408  1.00 86.47           H  
ATOM   1762  O   LEU A 113      38.612 -22.315 -13.560  1.00 86.47           O  
ATOM   1763  CG  LEU A 113      36.677 -23.335  -9.360  1.00 86.47           C  
ATOM   1764  HG  LEU A 113      37.397 -24.122  -9.133  1.00 86.47           H  
ATOM   1765  CD1 LEU A 113      36.642 -22.375  -8.171  1.00 86.47           C  
ATOM   1766 HD11 LEU A 113      37.647 -21.997  -7.982  1.00 86.47           H  
ATOM   1767 HD12 LEU A 113      36.273 -22.896  -7.287  1.00 86.47           H  
ATOM   1768 HD13 LEU A 113      35.975 -21.543  -8.397  1.00 86.47           H  
ATOM   1769  CD2 LEU A 113      35.300 -23.970  -9.507  1.00 86.47           C  
ATOM   1770 HD21 LEU A 113      34.969 -24.401  -8.562  1.00 86.47           H  
ATOM   1771 HD22 LEU A 113      35.323 -24.772 -10.245  1.00 86.47           H  
ATOM   1772 HD23 LEU A 113      34.576 -23.221  -9.829  1.00 86.47           H  
ATOM   1773  N   GLN A 114      36.371 -22.172 -13.714  1.00 77.88           N  
ATOM   1774  H   GLN A 114      35.499 -22.349 -13.237  1.00 77.88           H  
ATOM   1775  CA  GLN A 114      36.341 -21.208 -14.802  1.00 77.88           C  
ATOM   1776  HA  GLN A 114      37.137 -21.452 -15.505  1.00 77.88           H  
ATOM   1777  C   GLN A 114      36.592 -19.775 -14.303  1.00 77.88           C  
ATOM   1778  CB  GLN A 114      35.005 -21.302 -15.554  1.00 77.88           C  
ATOM   1779  HB2 GLN A 114      34.973 -20.489 -16.279  1.00 77.88           H  
ATOM   1780  HB3 GLN A 114      34.177 -21.150 -14.862  1.00 77.88           H  
ATOM   1781  O   GLN A 114      36.677 -19.471 -13.111  1.00 77.88           O  
ATOM   1782  CG  GLN A 114      34.800 -22.637 -16.292  1.00 77.88           C  
ATOM   1783  HG2 GLN A 114      34.365 -23.364 -15.606  1.00 77.88           H  
ATOM   1784  HG3 GLN A 114      35.759 -23.023 -16.640  1.00 77.88           H  
ATOM   1785  CD  GLN A 114      33.904 -22.456 -17.514  1.00 77.88           C  
ATOM   1786  NE2 GLN A 114      32.910 -23.290 -17.693  1.00 77.88           N  
ATOM   1787 HE21 GLN A 114      32.666 -24.008 -17.025  1.00 77.88           H  
ATOM   1788 HE22 GLN A 114      32.200 -23.063 -18.374  1.00 77.88           H  
ATOM   1789  OE1 GLN A 114      34.145 -21.559 -18.314  1.00 77.88           O  
ATOM   1790  N   ALA A 115      36.713 -18.843 -15.252  1.00 75.55           N  
ATOM   1791  H   ALA A 115      36.598 -19.130 -16.214  1.00 75.55           H  
ATOM   1792  CA  ALA A 115      36.826 -17.423 -14.941  1.00 75.55           C  
ATOM   1793  HA  ALA A 115      37.484 -17.317 -14.078  1.00 75.55           H  
ATOM   1794  C   ALA A 115      35.482 -16.768 -14.545  1.00 75.55           C  
ATOM   1795  CB  ALA A 115      37.493 -16.718 -16.129  1.00 75.55           C  
ATOM   1796  HB1 ALA A 115      36.857 -16.801 -17.010  1.00 75.55           H  
ATOM   1797  HB2 ALA A 115      38.460 -17.177 -16.336  1.00 75.55           H  
ATOM   1798  HB3 ALA A 115      37.636 -15.663 -15.894  1.00 75.55           H  
ATOM   1799  O   ALA A 115      35.529 -15.674 -13.972  1.00 75.55           O  
ATOM   1800  N   ARG A 116      34.323 -17.400 -14.834  1.00 73.89           N  
ATOM   1801  H   ARG A 116      34.366 -18.306 -15.279  1.00 73.89           H  
ATOM   1802  CA  ARG A 116      32.986 -16.914 -14.426  1.00 73.89           C  
ATOM   1803  HA  ARG A 116      32.955 -15.839 -14.607  1.00 73.89           H  
ATOM   1804  C   ARG A 116      32.782 -17.055 -12.917  1.00 73.89           C  
ATOM   1805  CB  ARG A 116      31.827 -17.521 -15.277  1.00 73.89           C  
ATOM   1806  HB2 ARG A 116      32.053 -17.362 -16.332  1.00 73.89           H  
ATOM   1807  HB3 ARG A 116      30.934 -16.933 -15.065  1.00 73.89           H  
ATOM   1808  O   ARG A 116      32.547 -16.059 -12.235  1.00 73.89           O  
ATOM   1809  CG  ARG A 116      31.419 -19.007 -15.149  1.00 73.89           C  
ATOM   1810  HG2 ARG A 116      32.297 -19.643 -15.257  1.00 73.89           H  
ATOM   1811  HG3 ARG A 116      30.964 -19.165 -14.171  1.00 73.89           H  
ATOM   1812  CD  ARG A 116      30.393 -19.388 -16.246  1.00 73.89           C  
ATOM   1813  HD2 ARG A 116      29.623 -18.618 -16.282  1.00 73.89           H  
ATOM   1814  HD3 ARG A 116      30.893 -19.410 -17.214  1.00 73.89           H  
ATOM   1815  NE  ARG A 116      29.718 -20.692 -16.033  1.00 73.89           N  
ATOM   1816  HE  ARG A 116      30.032 -21.287 -15.280  1.00 73.89           H  
ATOM   1817  NH1 ARG A 116      28.129 -20.426 -17.678  1.00 73.89           N  
ATOM   1818 HH11 ARG A 116      27.187 -20.658 -17.958  1.00 73.89           H  
ATOM   1819 HH12 ARG A 116      28.764 -20.333 -18.457  1.00 73.89           H  
ATOM   1820  NH2 ARG A 116      27.969 -22.170 -16.330  1.00 73.89           N  
ATOM   1821 HH21 ARG A 116      27.150 -22.484 -16.830  1.00 73.89           H  
ATOM   1822 HH22 ARG A 116      28.287 -22.808 -15.614  1.00 73.89           H  
ATOM   1823  CZ  ARG A 116      28.619 -21.095 -16.676  1.00 73.89           C  
ATOM   1824  N   ASP A 117      33.056 -18.243 -12.396  1.00 78.82           N  
ATOM   1825  H   ASP A 117      33.104 -19.013 -13.047  1.00 78.82           H  
ATOM   1826  CA  ASP A 117      32.815 -18.670 -11.013  1.00 78.82           C  
ATOM   1827  HA  ASP A 117      31.738 -18.690 -10.842  1.00 78.82           H  
ATOM   1828  C   ASP A 117      33.455 -17.740  -9.960  1.00 78.82           C  
ATOM   1829  CB  ASP A 117      33.359 -20.108 -10.824  1.00 78.82           C  
ATOM   1830  HB2 ASP A 117      34.393 -20.045 -10.484  1.00 78.82           H  
ATOM   1831  HB3 ASP A 117      32.773 -20.573 -10.031  1.00 78.82           H  
ATOM   1832  O   ASP A 117      32.924 -17.516  -8.877  1.00 78.82           O  
ATOM   1833  CG  ASP A 117      33.324 -21.056 -12.035  1.00 78.82           C  
ATOM   1834  OD1 ASP A 117      32.530 -20.830 -12.969  1.00 78.82           O  
ATOM   1835  OD2 ASP A 117      34.181 -21.962 -12.076  1.00 78.82           O  
ATOM   1836  N   LEU A 118      34.609 -17.146 -10.287  1.00 80.43           N  
ATOM   1837  H   LEU A 118      34.985 -17.387 -11.193  1.00 80.43           H  
ATOM   1838  CA  LEU A 118      35.385 -16.272  -9.394  1.00 80.43           C  
ATOM   1839  HA  LEU A 118      34.887 -16.248  -8.425  1.00 80.43           H  
ATOM   1840  C   LEU A 118      35.395 -14.797  -9.842  1.00 80.43           C  
ATOM   1841  CB  LEU A 118      36.771 -16.904  -9.189  1.00 80.43           C  
ATOM   1842  HB2 LEU A 118      37.205 -17.075 -10.174  1.00 80.43           H  
ATOM   1843  HB3 LEU A 118      37.408 -16.212  -8.637  1.00 80.43           H  
ATOM   1844  O   LEU A 118      36.270 -14.011  -9.445  1.00 80.43           O  
ATOM   1845  CG  LEU A 118      36.722 -18.244  -8.426  1.00 80.43           C  
ATOM   1846  HG  LEU A 118      36.003 -18.921  -8.887  1.00 80.43           H  
ATOM   1847  CD1 LEU A 118      38.094 -18.911  -8.481  1.00 80.43           C  
ATOM   1848 HD11 LEU A 118      38.083 -19.792  -7.840  1.00 80.43           H  
ATOM   1849 HD12 LEU A 118      38.871 -18.224  -8.145  1.00 80.43           H  
ATOM   1850 HD13 LEU A 118      38.270 -19.239  -9.505  1.00 80.43           H  
ATOM   1851  CD2 LEU A 118      36.359 -18.067  -6.952  1.00 80.43           C  
ATOM   1852 HD21 LEU A 118      37.068 -17.406  -6.453  1.00 80.43           H  
ATOM   1853 HD22 LEU A 118      36.351 -19.043  -6.467  1.00 80.43           H  
ATOM   1854 HD23 LEU A 118      35.346 -17.673  -6.872  1.00 80.43           H  
ATOM   1855  N   ARG A 119      34.407 -14.404 -10.660  1.00 74.73           N  
ATOM   1856  H   ARG A 119      33.770 -15.119 -10.981  1.00 74.73           H  
ATOM   1857  CA  ARG A 119      34.153 -13.016 -11.089  1.00 74.73           C  
ATOM   1858  HA  ARG A 119      35.116 -12.541 -11.275  1.00 74.73           H  
ATOM   1859  C   ARG A 119      33.467 -12.208  -9.976  1.00 74.73           C  
ATOM   1860  CB  ARG A 119      33.363 -13.056 -12.420  1.00 74.73           C  
ATOM   1861  HB2 ARG A 119      32.298 -13.152 -12.210  1.00 74.73           H  
ATOM   1862  HB3 ARG A 119      33.673 -13.953 -12.956  1.00 74.73           H  
ATOM   1863  O   ARG A 119      33.815 -11.041  -9.807  1.00 74.73           O  
ATOM   1864  CG  ARG A 119      33.599 -11.892 -13.403  1.00 74.73           C  
ATOM   1865  HG2 ARG A 119      34.669 -11.807 -13.597  1.00 74.73           H  
ATOM   1866  HG3 ARG A 119      33.235 -10.960 -12.971  1.00 74.73           H  
ATOM   1867  CD  ARG A 119      32.865 -12.185 -14.734  1.00 74.73           C  
ATOM   1868  HD2 ARG A 119      33.092 -13.209 -15.034  1.00 74.73           H  
ATOM   1869  HD3 ARG A 119      31.791 -12.141 -14.551  1.00 74.73           H  
ATOM   1870  NE  ARG A 119      33.244 -11.291 -15.864  1.00 74.73           N  
ATOM   1871  HE  ARG A 119      34.222 -11.055 -15.959  1.00 74.73           H  
ATOM   1872  NH1 ARG A 119      31.206 -11.242 -16.976  1.00 74.73           N  
ATOM   1873 HH11 ARG A 119      30.716 -11.168 -17.856  1.00 74.73           H  
ATOM   1874 HH12 ARG A 119      30.726 -11.694 -16.211  1.00 74.73           H  
ATOM   1875  NH2 ARG A 119      32.992 -10.501 -18.019  1.00 74.73           N  
ATOM   1876 HH21 ARG A 119      33.981 -10.424 -18.207  1.00 74.73           H  
ATOM   1877 HH22 ARG A 119      32.380 -10.420 -18.819  1.00 74.73           H  
ATOM   1878  CZ  ARG A 119      32.488 -11.008 -16.927  1.00 74.73           C  
ATOM   1879  N   PHE A 120      32.613 -12.852  -9.166  1.00 77.91           N  
ATOM   1880  H   PHE A 120      32.417 -13.816  -9.397  1.00 77.91           H  
ATOM   1881  CA  PHE A 120      31.922 -12.305  -7.983  1.00 77.91           C  
ATOM   1882  HA  PHE A 120      31.153 -13.017  -7.685  1.00 77.91           H  
ATOM   1883  C   PHE A 120      31.210 -10.962  -8.244  1.00 77.91           C  
ATOM   1884  CB  PHE A 120      32.912 -12.163  -6.813  1.00 77.91           C  
ATOM   1885  HB2 PHE A 120      33.718 -11.503  -7.130  1.00 77.91           H  
ATOM   1886  HB3 PHE A 120      32.383 -11.669  -5.998  1.00 77.91           H  
ATOM   1887  O   PHE A 120      31.723  -9.911  -7.839  1.00 77.91           O  
ATOM   1888  CG  PHE A 120      33.520 -13.423  -6.237  1.00 77.91           C  
ATOM   1889  CD1 PHE A 120      32.737 -14.272  -5.435  1.00 77.91           C  
ATOM   1890  HD1 PHE A 120      31.678 -14.095  -5.324  1.00 77.91           H  
ATOM   1891  CD2 PHE A 120      34.887 -13.704  -6.428  1.00 77.91           C  
ATOM   1892  HD2 PHE A 120      35.486 -13.079  -7.075  1.00 77.91           H  
ATOM   1893  CE1 PHE A 120      33.320 -15.385  -4.807  1.00 77.91           C  
ATOM   1894  HE1 PHE A 120      32.708 -16.054  -4.220  1.00 77.91           H  
ATOM   1895  CE2 PHE A 120      35.470 -14.819  -5.800  1.00 77.91           C  
ATOM   1896  HE2 PHE A 120      36.510 -15.056  -5.970  1.00 77.91           H  
ATOM   1897  CZ  PHE A 120      34.686 -15.658  -4.988  1.00 77.91           C  
ATOM   1898  HZ  PHE A 120      35.110 -16.541  -4.534  1.00 77.91           H  
ATOM   1899  N   GLN A 121      30.049 -10.993  -8.909  1.00 74.28           N  
ATOM   1900  H   GLN A 121      29.646 -11.884  -9.165  1.00 74.28           H  
ATOM   1901  CA  GLN A 121      29.310  -9.787  -9.314  1.00 74.28           C  
ATOM   1902  HA  GLN A 121      30.000  -8.943  -9.313  1.00 74.28           H  
ATOM   1903  C   GLN A 121      28.205  -9.406  -8.310  1.00 74.28           C  
ATOM   1904  CB  GLN A 121      28.814  -9.928 -10.768  1.00 74.28           C  
ATOM   1905  HB2 GLN A 121      28.091 -10.741 -10.848  1.00 74.28           H  
ATOM   1906  HB3 GLN A 121      28.321  -8.997 -11.048  1.00 74.28           H  
ATOM   1907  O   GLN A 121      28.312  -8.347  -7.685  1.00 74.28           O  
ATOM   1908  CG  GLN A 121      29.993 -10.187 -11.731  1.00 74.28           C  
ATOM   1909  HG2 GLN A 121      30.299 -11.230 -11.656  1.00 74.28           H  
ATOM   1910  HG3 GLN A 121      30.835  -9.565 -11.428  1.00 74.28           H  
ATOM   1911  CD  GLN A 121      29.701  -9.879 -13.200  1.00 74.28           C  
ATOM   1912  NE2 GLN A 121      30.714  -9.743 -14.029  1.00 74.28           N  
ATOM   1913 HE21 GLN A 121      30.429  -9.460 -14.956  1.00 74.28           H  
ATOM   1914 HE22 GLN A 121      31.667  -9.775 -13.696  1.00 74.28           H  
ATOM   1915  OE1 GLN A 121      28.596  -9.693 -13.656  1.00 74.28           O  
ATOM   1916  N   HIS A 122      27.259 -10.312  -8.068  1.00 83.19           N  
ATOM   1917  H   HIS A 122      27.255 -11.148  -8.635  1.00 83.19           H  
ATOM   1918  CA  HIS A 122      26.051 -10.178  -7.228  1.00 83.19           C  
ATOM   1919  HA  HIS A 122      25.451  -9.340  -7.583  1.00 83.19           H  
ATOM   1920  C   HIS A 122      26.340  -9.980  -5.737  1.00 83.19           C  
ATOM   1921  CB  HIS A 122      25.232 -11.465  -7.409  1.00 83.19           C  
ATOM   1922  HB2 HIS A 122      24.208 -11.302  -7.071  1.00 83.19           H  
ATOM   1923  HB3 HIS A 122      25.671 -12.255  -6.800  1.00 83.19           H  
ATOM   1924  O   HIS A 122      27.378 -10.445  -5.258  1.00 83.19           O  
ATOM   1925  CG  HIS A 122      25.222 -11.957  -8.832  1.00 83.19           C  
ATOM   1926  CD2 HIS A 122      24.360 -11.552  -9.802  1.00 83.19           C  
ATOM   1927  HD2 HIS A 122      23.535 -10.866  -9.674  1.00 83.19           H  
ATOM   1928  ND1 HIS A 122      26.195 -12.791  -9.396  1.00 83.19           N  
ATOM   1929  CE1 HIS A 122      25.806 -12.971 -10.671  1.00 83.19           C  
ATOM   1930  HE1 HIS A 122      26.289 -13.632 -11.376  1.00 83.19           H  
ATOM   1931  NE2 HIS A 122      24.731 -12.214 -10.951  1.00 83.19           N  
ATOM   1932  HE2 HIS A 122      24.250 -12.186 -11.839  1.00 83.19           H  
ATOM   1933  N   VAL A 123      25.459  -9.310  -4.982  1.00 80.47           N  
ATOM   1934  H   VAL A 123      24.621  -8.960  -5.424  1.00 80.47           H  
ATOM   1935  CA  VAL A 123      25.661  -9.044  -3.533  1.00 80.47           C  
ATOM   1936  HA  VAL A 123      26.567  -8.449  -3.415  1.00 80.47           H  
ATOM   1937  C   VAL A 123      25.865 -10.334  -2.727  1.00 80.47           C  
ATOM   1938  CB  VAL A 123      24.484  -8.230  -2.952  1.00 80.47           C  
ATOM   1939  HB  VAL A 123      23.550  -8.763  -3.135  1.00 80.47           H  
ATOM   1940  O   VAL A 123      26.754 -10.389  -1.864  1.00 80.47           O  
ATOM   1941  CG1 VAL A 123      24.629  -7.991  -1.440  1.00 80.47           C  
ATOM   1942 HG11 VAL A 123      23.817  -7.352  -1.094  1.00 80.47           H  
ATOM   1943 HG12 VAL A 123      25.583  -7.513  -1.215  1.00 80.47           H  
ATOM   1944 HG13 VAL A 123      24.549  -8.933  -0.898  1.00 80.47           H  
ATOM   1945  CG2 VAL A 123      24.414  -6.849  -3.617  1.00 80.47           C  
ATOM   1946 HG21 VAL A 123      24.267  -6.956  -4.692  1.00 80.47           H  
ATOM   1947 HG22 VAL A 123      25.322  -6.278  -3.423  1.00 80.47           H  
ATOM   1948 HG23 VAL A 123      23.550  -6.308  -3.231  1.00 80.47           H  
ATOM   1949  N   MET A 124      25.100 -11.371  -3.067  1.00 86.45           N  
ATOM   1950  H   MET A 124      24.431 -11.243  -3.813  1.00 86.45           H  
ATOM   1951  CA  MET A 124      25.201 -12.730  -2.547  1.00 86.45           C  
ATOM   1952  HA  MET A 124      26.125 -12.821  -1.977  1.00 86.45           H  
ATOM   1953  C   MET A 124      25.231 -13.736  -3.700  1.00 86.45           C  
ATOM   1954  CB  MET A 124      24.011 -13.006  -1.620  1.00 86.45           C  
ATOM   1955  HB2 MET A 124      23.109 -13.164  -2.210  1.00 86.45           H  
ATOM   1956  HB3 MET A 124      23.863 -12.131  -0.987  1.00 86.45           H  
ATOM   1957  O   MET A 124      24.687 -13.463  -4.765  1.00 86.45           O  
ATOM   1958  CG  MET A 124      24.261 -14.228  -0.729  1.00 86.45           C  
ATOM   1959  HG2 MET A 124      25.153 -14.041  -0.131  1.00 86.45           H  
ATOM   1960  HG3 MET A 124      24.433 -15.107  -1.350  1.00 86.45           H  
ATOM   1961  SD  MET A 124      22.939 -14.640   0.420  1.00 86.45           S  
ATOM   1962  CE  MET A 124      22.690 -13.035   1.211  1.00 86.45           C  
ATOM   1963  HE1 MET A 124      22.126 -12.380   0.547  1.00 86.45           H  
ATOM   1964  HE2 MET A 124      23.653 -12.586   1.454  1.00 86.45           H  
ATOM   1965  HE3 MET A 124      22.124 -13.181   2.131  1.00 86.45           H  
ATOM   1966  N   SER A 125      25.873 -14.880  -3.481  1.00 89.13           N  
ATOM   1967  H   SER A 125      26.326 -15.007  -2.588  1.00 89.13           H  
ATOM   1968  CA  SER A 125      25.624 -16.107  -4.244  1.00 89.13           C  
ATOM   1969  HA  SER A 125      24.551 -16.212  -4.400  1.00 89.13           H  
ATOM   1970  C   SER A 125      26.114 -17.306  -3.434  1.00 89.13           C  
ATOM   1971  CB  SER A 125      26.303 -16.085  -5.627  1.00 89.13           C  
ATOM   1972  HB2 SER A 125      26.049 -15.159  -6.143  1.00 89.13           H  
ATOM   1973  HB3 SER A 125      25.916 -16.912  -6.222  1.00 89.13           H  
ATOM   1974  O   SER A 125      27.076 -17.185  -2.664  1.00 89.13           O  
ATOM   1975  OG  SER A 125      27.720 -16.206  -5.541  1.00 89.13           O  
ATOM   1976  HG  SER A 125      27.906 -17.148  -5.562  1.00 89.13           H  
ATOM   1977  N   ILE A 126      25.509 -18.467  -3.645  1.00 91.39           N  
ATOM   1978  H   ILE A 126      24.690 -18.502  -4.235  1.00 91.39           H  
ATOM   1979  CA  ILE A 126      26.037 -19.770  -3.240  1.00 91.39           C  
ATOM   1980  HA  ILE A 126      27.088 -19.693  -2.960  1.00 91.39           H  
ATOM   1981  C   ILE A 126      25.911 -20.636  -4.488  1.00 91.39           C  
ATOM   1982  CB  ILE A 126      25.238 -20.354  -2.055  1.00 91.39           C  
ATOM   1983  HB  ILE A 126      24.200 -20.423  -2.378  1.00 91.39           H  
ATOM   1984  O   ILE A 126      24.815 -20.799  -4.996  1.00 91.39           O  
ATOM   1985  CG1 ILE A 126      25.279 -19.427  -0.817  1.00 91.39           C  
ATOM   1986 HG12 ILE A 126      24.995 -18.417  -1.111  1.00 91.39           H  
ATOM   1987 HG13 ILE A 126      26.296 -19.387  -0.427  1.00 91.39           H  
ATOM   1988  CG2 ILE A 126      25.740 -21.775  -1.717  1.00 91.39           C  
ATOM   1989 HG21 ILE A 126      25.602 -22.430  -2.577  1.00 91.39           H  
ATOM   1990 HG22 ILE A 126      26.793 -21.764  -1.437  1.00 91.39           H  
ATOM   1991 HG23 ILE A 126      25.144 -22.206  -0.913  1.00 91.39           H  
ATOM   1992  CD1 ILE A 126      24.306 -19.831   0.300  1.00 91.39           C  
ATOM   1993 HD11 ILE A 126      24.564 -20.805   0.717  1.00 91.39           H  
ATOM   1994 HD12 ILE A 126      23.292 -19.868  -0.097  1.00 91.39           H  
ATOM   1995 HD13 ILE A 126      24.344 -19.089   1.097  1.00 91.39           H  
ATOM   1996  N   THR A 127      27.024 -21.119  -5.028  1.00 90.31           N  
ATOM   1997  H   THR A 127      27.920 -20.894  -4.619  1.00 90.31           H  
ATOM   1998  CA  THR A 127      27.017 -21.946  -6.241  1.00 90.31           C  
ATOM   1999  HA  THR A 127      26.030 -22.387  -6.373  1.00 90.31           H  
ATOM   2000  C   THR A 127      28.002 -23.089  -6.100  1.00 90.31           C  
ATOM   2001  CB  THR A 127      27.335 -21.135  -7.511  1.00 90.31           C  
ATOM   2002  HB  THR A 127      27.453 -21.828  -8.344  1.00 90.31           H  
ATOM   2003  O   THR A 127      29.071 -22.926  -5.500  1.00 90.31           O  
ATOM   2004  CG2 THR A 127      26.228 -20.149  -7.875  1.00 90.31           C  
ATOM   2005 HG21 THR A 127      25.278 -20.679  -7.943  1.00 90.31           H  
ATOM   2006 HG22 THR A 127      26.135 -19.374  -7.114  1.00 90.31           H  
ATOM   2007 HG23 THR A 127      26.429 -19.693  -8.844  1.00 90.31           H  
ATOM   2008  OG1 THR A 127      28.513 -20.356  -7.398  1.00 90.31           O  
ATOM   2009  HG1 THR A 127      28.510 -19.816  -8.192  1.00 90.31           H  
ATOM   2010  N   VAL A 128      27.673 -24.248  -6.664  1.00 90.93           N  
ATOM   2011  H   VAL A 128      26.779 -24.353  -7.121  1.00 90.93           H  
ATOM   2012  CA  VAL A 128      28.618 -25.359  -6.782  1.00 90.93           C  
ATOM   2013  HA  VAL A 128      29.463 -25.153  -6.125  1.00 90.93           H  
ATOM   2014  C   VAL A 128      29.173 -25.399  -8.207  1.00 90.93           C  
ATOM   2015  CB  VAL A 128      28.035 -26.691  -6.282  1.00 90.93           C  
ATOM   2016  HB  VAL A 128      27.251 -27.023  -6.962  1.00 90.93           H  
ATOM   2017  O   VAL A 128      28.505 -25.082  -9.192  1.00 90.93           O  
ATOM   2018  CG1 VAL A 128      29.164 -27.734  -6.167  1.00 90.93           C  
ATOM   2019 HG11 VAL A 128      29.562 -27.956  -7.157  1.00 90.93           H  
ATOM   2020 HG12 VAL A 128      28.758 -28.667  -5.775  1.00 90.93           H  
ATOM   2021 HG13 VAL A 128      29.949 -27.384  -5.497  1.00 90.93           H  
ATOM   2022  CG2 VAL A 128      27.428 -26.537  -4.880  1.00 90.93           C  
ATOM   2023 HG21 VAL A 128      26.549 -25.894  -4.923  1.00 90.93           H  
ATOM   2024 HG22 VAL A 128      28.160 -26.123  -4.186  1.00 90.93           H  
ATOM   2025 HG23 VAL A 128      27.091 -27.512  -4.528  1.00 90.93           H  
ATOM   2026  N   ARG A 129      30.484 -25.636  -8.304  1.00 87.03           N  
ATOM   2027  H   ARG A 129      30.981 -25.777  -7.436  1.00 87.03           H  
ATOM   2028  CA  ARG A 129      31.232 -25.706  -9.562  1.00 87.03           C  
ATOM   2029  HA  ARG A 129      30.558 -26.053 -10.345  1.00 87.03           H  
ATOM   2030  C   ARG A 129      32.367 -26.710  -9.424  1.00 87.03           C  
ATOM   2031  CB  ARG A 129      31.785 -24.312  -9.930  1.00 87.03           C  
ATOM   2032  HB2 ARG A 129      32.182 -23.843  -9.030  1.00 87.03           H  
ATOM   2033  HB3 ARG A 129      32.615 -24.438 -10.625  1.00 87.03           H  
ATOM   2034  O   ARG A 129      33.294 -26.499  -8.639  1.00 87.03           O  
ATOM   2035  CG  ARG A 129      30.781 -23.347 -10.586  1.00 87.03           C  
ATOM   2036  HG2 ARG A 129      31.259 -22.370 -10.652  1.00 87.03           H  
ATOM   2037  HG3 ARG A 129      29.898 -23.212  -9.960  1.00 87.03           H  
ATOM   2038  CD  ARG A 129      30.395 -23.773 -12.012  1.00 87.03           C  
ATOM   2039  HD2 ARG A 129      30.624 -22.941 -12.679  1.00 87.03           H  
ATOM   2040  HD3 ARG A 129      31.005 -24.623 -12.318  1.00 87.03           H  
ATOM   2041  NE  ARG A 129      28.967 -24.120 -12.166  1.00 87.03           N  
ATOM   2042  HE  ARG A 129      28.414 -24.259 -11.333  1.00 87.03           H  
ATOM   2043  NH1 ARG A 129      29.029 -24.398 -14.439  1.00 87.03           N  
ATOM   2044 HH11 ARG A 129      30.021 -24.581 -14.397  1.00 87.03           H  
ATOM   2045 HH12 ARG A 129      28.492 -24.793 -15.198  1.00 87.03           H  
ATOM   2046  NH2 ARG A 129      27.085 -24.547 -13.425  1.00 87.03           N  
ATOM   2047 HH21 ARG A 129      26.709 -24.788 -14.331  1.00 87.03           H  
ATOM   2048 HH22 ARG A 129      26.464 -24.622 -12.632  1.00 87.03           H  
ATOM   2049  CZ  ARG A 129      28.360 -24.348 -13.321  1.00 87.03           C  
ATOM   2050  N   ASN A 130      32.334 -27.769 -10.233  1.00 83.27           N  
ATOM   2051  H   ASN A 130      31.487 -27.921 -10.762  1.00 83.27           H  
ATOM   2052  CA  ASN A 130      33.409 -28.765 -10.344  1.00 83.27           C  
ATOM   2053  HA  ASN A 130      32.994 -29.606 -10.900  1.00 83.27           H  
ATOM   2054  C   ASN A 130      33.829 -29.334  -8.968  1.00 83.27           C  
ATOM   2055  CB  ASN A 130      34.548 -28.161 -11.192  1.00 83.27           C  
ATOM   2056  HB2 ASN A 130      34.114 -27.585 -12.010  1.00 83.27           H  
ATOM   2057  HB3 ASN A 130      35.142 -27.484 -10.578  1.00 83.27           H  
ATOM   2058  O   ASN A 130      35.007 -29.326  -8.588  1.00 83.27           O  
ATOM   2059  CG  ASN A 130      35.466 -29.194 -11.820  1.00 83.27           C  
ATOM   2060  ND2 ASN A 130      36.440 -28.760 -12.583  1.00 83.27           N  
ATOM   2061 HD21 ASN A 130      36.929 -29.476 -13.102  1.00 83.27           H  
ATOM   2062 HD22 ASN A 130      36.573 -27.769 -12.725  1.00 83.27           H  
ATOM   2063  OD1 ASN A 130      35.340 -30.397 -11.679  1.00 83.27           O  
ATOM   2064  N   ASN A 131      32.818 -29.773  -8.208  1.00 87.35           N  
ATOM   2065  H   ASN A 131      31.891 -29.751  -8.609  1.00 87.35           H  
ATOM   2066  CA  ASN A 131      32.920 -30.327  -6.858  1.00 87.35           C  
ATOM   2067  HA  ASN A 131      31.886 -30.444  -6.531  1.00 87.35           H  
ATOM   2068  C   ASN A 131      33.560 -29.367  -5.822  1.00 87.35           C  
ATOM   2069  CB  ASN A 131      33.535 -31.742  -6.956  1.00 87.35           C  
ATOM   2070  HB2 ASN A 131      33.292 -32.176  -7.926  1.00 87.35           H  
ATOM   2071  HB3 ASN A 131      34.619 -31.681  -6.868  1.00 87.35           H  
ATOM   2072  O   ASN A 131      34.447 -29.738  -5.041  1.00 87.35           O  
ATOM   2073  CG  ASN A 131      32.988 -32.703  -5.920  1.00 87.35           C  
ATOM   2074  ND2 ASN A 131      33.521 -33.894  -5.815  1.00 87.35           N  
ATOM   2075 HD21 ASN A 131      34.234 -34.208  -6.458  1.00 87.35           H  
ATOM   2076 HD22 ASN A 131      33.051 -34.492  -5.151  1.00 87.35           H  
ATOM   2077  OD1 ASN A 131      32.067 -32.422  -5.190  1.00 87.35           O  
ATOM   2078  N   ARG A 132      33.158 -28.085  -5.859  1.00 92.72           N  
ATOM   2079  H   ARG A 132      32.478 -27.845  -6.567  1.00 92.72           H  
ATOM   2080  CA  ARG A 132      33.551 -27.015  -4.919  1.00 92.72           C  
ATOM   2081  HA  ARG A 132      33.757 -27.458  -3.945  1.00 92.72           H  
ATOM   2082  C   ARG A 132      32.433 -25.996  -4.759  1.00 92.72           C  
ATOM   2083  CB  ARG A 132      34.783 -26.246  -5.414  1.00 92.72           C  
ATOM   2084  HB2 ARG A 132      34.546 -25.756  -6.359  1.00 92.72           H  
ATOM   2085  HB3 ARG A 132      35.036 -25.477  -4.683  1.00 92.72           H  
ATOM   2086  O   ARG A 132      31.882 -25.533  -5.750  1.00 92.72           O  
ATOM   2087  CG  ARG A 132      35.985 -27.160  -5.616  1.00 92.72           C  
ATOM   2088  HG2 ARG A 132      36.194 -27.706  -4.696  1.00 92.72           H  
ATOM   2089  HG3 ARG A 132      35.761 -27.867  -6.414  1.00 92.72           H  
ATOM   2090  CD  ARG A 132      37.212 -26.363  -6.027  1.00 92.72           C  
ATOM   2091  HD2 ARG A 132      37.554 -25.748  -5.194  1.00 92.72           H  
ATOM   2092  HD3 ARG A 132      36.935 -25.707  -6.852  1.00 92.72           H  
ATOM   2093  NE  ARG A 132      38.237 -27.297  -6.505  1.00 92.72           N  
ATOM   2094  HE  ARG A 132      37.965 -27.785  -7.347  1.00 92.72           H  
ATOM   2095  NH1 ARG A 132      39.976 -26.799  -5.106  1.00 92.72           N  
ATOM   2096 HH11 ARG A 132      39.313 -26.293  -4.537  1.00 92.72           H  
ATOM   2097 HH12 ARG A 132      40.955 -26.891  -4.874  1.00 92.72           H  
ATOM   2098  NH2 ARG A 132      40.321 -28.091  -6.888  1.00 92.72           N  
ATOM   2099 HH21 ARG A 132      41.321 -28.003  -6.779  1.00 92.72           H  
ATOM   2100 HH22 ARG A 132      39.941 -28.452  -7.752  1.00 92.72           H  
ATOM   2101  CZ  ARG A 132      39.497 -27.402  -6.154  1.00 92.72           C  
ATOM   2102  N   ILE A 133      32.191 -25.575  -3.523  1.00 95.19           N  
ATOM   2103  H   ILE A 133      32.736 -25.976  -2.772  1.00 95.19           H  
ATOM   2104  CA  ILE A 133      31.156 -24.591  -3.186  1.00 95.19           C  
ATOM   2105  HA  ILE A 133      30.391 -24.611  -3.963  1.00 95.19           H  
ATOM   2106  C   ILE A 133      31.789 -23.204  -3.154  1.00 95.19           C  
ATOM   2107  CB  ILE A 133      30.464 -24.907  -1.843  1.00 95.19           C  
ATOM   2108  HB  ILE A 133      31.112 -24.557  -1.040  1.00 95.19           H  
ATOM   2109  O   ILE A 133      32.790 -22.989  -2.464  1.00 95.19           O  
ATOM   2110  CG1 ILE A 133      30.246 -26.427  -1.643  1.00 95.19           C  
ATOM   2111 HG12 ILE A 133      29.548 -26.807  -2.389  1.00 95.19           H  
ATOM   2112 HG13 ILE A 133      31.190 -26.960  -1.757  1.00 95.19           H  
ATOM   2113  CG2 ILE A 133      29.157 -24.100  -1.738  1.00 95.19           C  
ATOM   2114 HG21 ILE A 133      29.339 -23.035  -1.883  1.00 95.19           H  
ATOM   2115 HG22 ILE A 133      28.448 -24.432  -2.496  1.00 95.19           H  
ATOM   2116 HG23 ILE A 133      28.697 -24.230  -0.758  1.00 95.19           H  
ATOM   2117  CD1 ILE A 133      29.754 -26.788  -0.248  1.00 95.19           C  
ATOM   2118 HD11 ILE A 133      28.762 -26.367  -0.081  1.00 95.19           H  
ATOM   2119 HD12 ILE A 133      29.695 -27.872  -0.157  1.00 95.19           H  
ATOM   2120 HD13 ILE A 133      30.446 -26.406   0.502  1.00 95.19           H  
ATOM   2121  N   ILE A 134      31.218 -22.252  -3.875  1.00 94.40           N  
ATOM   2122  H   ILE A 134      30.401 -22.498  -4.416  1.00 94.40           H  
ATOM   2123  CA  ILE A 134      31.670 -20.867  -3.957  1.00 94.40           C  
ATOM   2124  HA  ILE A 134      32.591 -20.746  -3.386  1.00 94.40           H  
ATOM   2125  C   ILE A 134      30.588 -20.003  -3.326  1.00 94.40           C  
ATOM   2126  CB  ILE A 134      31.962 -20.475  -5.418  1.00 94.40           C  
ATOM   2127  HB  ILE A 134      31.036 -20.555  -5.988  1.00 94.40           H  
ATOM   2128  O   ILE A 134      29.450 -19.987  -3.779  1.00 94.40           O  
ATOM   2129  CG1 ILE A 134      33.005 -21.436  -6.034  1.00 94.40           C  
ATOM   2130 HG12 ILE A 134      33.972 -21.303  -5.547  1.00 94.40           H  
ATOM   2131 HG13 ILE A 134      32.692 -22.470  -5.893  1.00 94.40           H  
ATOM   2132  CG2 ILE A 134      32.456 -19.014  -5.476  1.00 94.40           C  
ATOM   2133 HG21 ILE A 134      31.681 -18.348  -5.096  1.00 94.40           H  
ATOM   2134 HG22 ILE A 134      33.366 -18.896  -4.887  1.00 94.40           H  
ATOM   2135 HG23 ILE A 134      32.643 -18.723  -6.510  1.00 94.40           H  
ATOM   2136  CD1 ILE A 134      33.162 -21.244  -7.537  1.00 94.40           C  
ATOM   2137 HD11 ILE A 134      32.176 -21.257  -8.001  1.00 94.40           H  
ATOM   2138 HD12 ILE A 134      33.745 -22.072  -7.941  1.00 94.40           H  
ATOM   2139 HD13 ILE A 134      33.671 -20.306  -7.755  1.00 94.40           H  
ATOM   2140  N   MET A 135      30.942 -19.279  -2.265  1.00 94.42           N  
ATOM   2141  H   MET A 135      31.911 -19.288  -1.980  1.00 94.42           H  
ATOM   2142  CA  MET A 135      29.994 -18.435  -1.537  1.00 94.42           C  
ATOM   2143  HA  MET A 135      29.024 -18.476  -2.032  1.00 94.42           H  
ATOM   2144  C   MET A 135      30.457 -16.982  -1.549  1.00 94.42           C  
ATOM   2145  CB  MET A 135      29.769 -18.927  -0.099  1.00 94.42           C  
ATOM   2146  HB2 MET A 135      30.686 -18.795   0.475  1.00 94.42           H  
ATOM   2147  HB3 MET A 135      28.992 -18.315   0.360  1.00 94.42           H  
ATOM   2148  O   MET A 135      31.629 -16.680  -1.280  1.00 94.42           O  
ATOM   2149  CG  MET A 135      29.344 -20.395   0.001  1.00 94.42           C  
ATOM   2150  HG2 MET A 135      28.423 -20.544  -0.563  1.00 94.42           H  
ATOM   2151  HG3 MET A 135      30.118 -21.017  -0.449  1.00 94.42           H  
ATOM   2152  SD  MET A 135      29.109 -20.957   1.711  1.00 94.42           S  
ATOM   2153  CE  MET A 135      27.321 -20.736   1.909  1.00 94.42           C  
ATOM   2154  HE1 MET A 135      27.026 -21.003   2.923  1.00 94.42           H  
ATOM   2155  HE2 MET A 135      27.048 -19.699   1.714  1.00 94.42           H  
ATOM   2156  HE3 MET A 135      26.796 -21.385   1.208  1.00 94.42           H  
ATOM   2157  N   ARG A 136      29.521 -16.066  -1.782  1.00 90.92           N  
ATOM   2158  H   ARG A 136      28.599 -16.394  -2.031  1.00 90.92           H  
ATOM   2159  CA  ARG A 136      29.687 -14.640  -1.516  1.00 90.92           C  
ATOM   2160  HA  ARG A 136      30.651 -14.492  -1.029  1.00 90.92           H  
ATOM   2161  C   ARG A 136      28.611 -14.156  -0.558  1.00 90.92           C  
ATOM   2162  CB  ARG A 136      29.681 -13.844  -2.823  1.00 90.92           C  
ATOM   2163  HB2 ARG A 136      30.509 -14.191  -3.442  1.00 90.92           H  
ATOM   2164  HB3 ARG A 136      28.745 -14.005  -3.357  1.00 90.92           H  
ATOM   2165  O   ARG A 136      27.439 -14.423  -0.766  1.00 90.92           O  
ATOM   2166  CG  ARG A 136      29.851 -12.352  -2.511  1.00 90.92           C  
ATOM   2167  HG2 ARG A 136      28.957 -11.983  -2.010  1.00 90.92           H  
ATOM   2168  HG3 ARG A 136      30.710 -12.210  -1.856  1.00 90.92           H  
ATOM   2169  CD  ARG A 136      30.060 -11.526  -3.768  1.00 90.92           C  
ATOM   2170  HD2 ARG A 136      29.223 -11.724  -4.438  1.00 90.92           H  
ATOM   2171  HD3 ARG A 136      30.982 -11.842  -4.256  1.00 90.92           H  
ATOM   2172  NE  ARG A 136      30.128 -10.093  -3.418  1.00 90.92           N  
ATOM   2173  HE  ARG A 136      30.107  -9.864  -2.434  1.00 90.92           H  
ATOM   2174  NH1 ARG A 136      29.762  -9.286  -5.517  1.00 90.92           N  
ATOM   2175 HH11 ARG A 136      29.252 -10.139  -5.696  1.00 90.92           H  
ATOM   2176 HH12 ARG A 136      29.426  -8.549  -6.120  1.00 90.92           H  
ATOM   2177  NH2 ARG A 136      29.828  -7.879  -3.790  1.00 90.92           N  
ATOM   2178 HH21 ARG A 136      29.404  -7.186  -4.391  1.00 90.92           H  
ATOM   2179 HH22 ARG A 136      29.798  -7.763  -2.787  1.00 90.92           H  
ATOM   2180  CZ  ARG A 136      29.902  -9.093  -4.245  1.00 90.92           C  
ATOM   2181  N   MET A 137      29.027 -13.370   0.430  1.00 89.09           N  
ATOM   2182  H   MET A 137      30.023 -13.227   0.517  1.00 89.09           H  
ATOM   2183  CA  MET A 137      28.155 -12.639   1.352  1.00 89.09           C  
ATOM   2184  HA  MET A 137      27.148 -12.553   0.946  1.00 89.09           H  
ATOM   2185  C   MET A 137      28.737 -11.232   1.533  1.00 89.09           C  
ATOM   2186  CB  MET A 137      28.090 -13.391   2.693  1.00 89.09           C  
ATOM   2187  HB2 MET A 137      29.107 -13.577   3.038  1.00 89.09           H  
ATOM   2188  HB3 MET A 137      27.596 -12.764   3.435  1.00 89.09           H  
ATOM   2189  O   MET A 137      29.692 -11.047   2.291  1.00 89.09           O  
ATOM   2190  CG  MET A 137      27.352 -14.733   2.625  1.00 89.09           C  
ATOM   2191  HG2 MET A 137      27.546 -15.219   1.669  1.00 89.09           H  
ATOM   2192  HG3 MET A 137      26.280 -14.553   2.696  1.00 89.09           H  
ATOM   2193  SD  MET A 137      27.866 -15.885   3.925  1.00 89.09           S  
ATOM   2194  CE  MET A 137      26.796 -17.275   3.477  1.00 89.09           C  
ATOM   2195  HE1 MET A 137      25.753 -16.960   3.510  1.00 89.09           H  
ATOM   2196  HE2 MET A 137      26.949 -18.096   4.177  1.00 89.09           H  
ATOM   2197  HE3 MET A 137      27.032 -17.608   2.466  1.00 89.09           H  
ATOM   2198  N   GLU A 138      28.229 -10.245   0.787  1.00 82.09           N  
ATOM   2199  H   GLU A 138      27.474 -10.472   0.155  1.00 82.09           H  
ATOM   2200  CA  GLU A 138      28.693  -8.846   0.799  1.00 82.09           C  
ATOM   2201  HA  GLU A 138      28.168  -8.338  -0.009  1.00 82.09           H  
ATOM   2202  C   GLU A 138      30.208  -8.712   0.484  1.00 82.09           C  
ATOM   2203  CB  GLU A 138      28.228  -8.164   2.111  1.00 82.09           C  
ATOM   2204  HB2 GLU A 138      27.170  -8.379   2.259  1.00 82.09           H  
ATOM   2205  HB3 GLU A 138      28.777  -8.605   2.942  1.00 82.09           H  
ATOM   2206  O   GLU A 138      30.607  -8.688  -0.691  1.00 82.09           O  
ATOM   2207  CG  GLU A 138      28.403  -6.634   2.132  1.00 82.09           C  
ATOM   2208  HG2 GLU A 138      27.702  -6.196   1.421  1.00 82.09           H  
ATOM   2209  HG3 GLU A 138      29.408  -6.389   1.788  1.00 82.09           H  
ATOM   2210  CD  GLU A 138      28.199  -6.004   3.529  1.00 82.09           C  
ATOM   2211  OE1 GLU A 138      27.928  -4.781   3.595  1.00 82.09           O  
ATOM   2212  OE2 GLU A 138      28.466  -6.679   4.552  1.00 82.09           O  
ATOM   2213  N   TYR A 139      31.054  -8.646   1.526  1.00 78.68           N  
ATOM   2214  H   TYR A 139      30.622  -8.711   2.436  1.00 78.68           H  
ATOM   2215  CA  TYR A 139      32.525  -8.575   1.461  1.00 78.68           C  
ATOM   2216  HA  TYR A 139      32.814  -8.133   0.508  1.00 78.68           H  
ATOM   2217  C   TYR A 139      33.230  -9.933   1.580  1.00 78.68           C  
ATOM   2218  CB  TYR A 139      33.060  -7.693   2.600  1.00 78.68           C  
ATOM   2219  HB2 TYR A 139      34.142  -7.605   2.494  1.00 78.68           H  
ATOM   2220  HB3 TYR A 139      32.868  -8.196   3.548  1.00 78.68           H  
ATOM   2221  O   TYR A 139      34.413 -10.034   1.249  1.00 78.68           O  
ATOM   2222  CG  TYR A 139      32.485  -6.299   2.660  1.00 78.68           C  
ATOM   2223  CD1 TYR A 139      32.798  -5.361   1.656  1.00 78.68           C  
ATOM   2224  HD1 TYR A 139      33.461  -5.634   0.848  1.00 78.68           H  
ATOM   2225  CD2 TYR A 139      31.593  -5.960   3.693  1.00 78.68           C  
ATOM   2226  HD2 TYR A 139      31.279  -6.691   4.423  1.00 78.68           H  
ATOM   2227  CE1 TYR A 139      32.173  -4.099   1.656  1.00 78.68           C  
ATOM   2228  HE1 TYR A 139      32.335  -3.394   0.854  1.00 78.68           H  
ATOM   2229  CE2 TYR A 139      30.990  -4.692   3.705  1.00 78.68           C  
ATOM   2230  HE2 TYR A 139      30.246  -4.461   4.453  1.00 78.68           H  
ATOM   2231  OH  TYR A 139      30.529  -2.627   2.602  1.00 78.68           O  
ATOM   2232  HH  TYR A 139      29.703  -2.743   3.078  1.00 78.68           H  
ATOM   2233  CZ  TYR A 139      31.236  -3.782   2.661  1.00 78.68           C  
ATOM   2234  N   LEU A 140      32.550 -10.948   2.110  1.00 88.85           N  
ATOM   2235  H   LEU A 140      31.563 -10.825   2.283  1.00 88.85           H  
ATOM   2236  CA  LEU A 140      33.095 -12.283   2.321  1.00 88.85           C  
ATOM   2237  HA  LEU A 140      34.138 -12.189   2.621  1.00 88.85           H  
ATOM   2238  C   LEU A 140      33.030 -13.066   1.007  1.00 88.85           C  
ATOM   2239  CB  LEU A 140      32.315 -12.932   3.475  1.00 88.85           C  
ATOM   2240  HB2 LEU A 140      32.438 -12.306   4.358  1.00 88.85           H  
ATOM   2241  HB3 LEU A 140      31.256 -12.925   3.214  1.00 88.85           H  
ATOM   2242  O   LEU A 140      31.991 -13.105   0.352  1.00 88.85           O  
ATOM   2243  CG  LEU A 140      32.688 -14.378   3.840  1.00 88.85           C  
ATOM   2244  HG  LEU A 140      32.456 -15.041   3.007  1.00 88.85           H  
ATOM   2245  CD1 LEU A 140      34.161 -14.554   4.218  1.00 88.85           C  
ATOM   2246 HD11 LEU A 140      34.386 -13.963   5.106  1.00 88.85           H  
ATOM   2247 HD12 LEU A 140      34.341 -15.607   4.439  1.00 88.85           H  
ATOM   2248 HD13 LEU A 140      34.807 -14.260   3.391  1.00 88.85           H  
ATOM   2249  CD2 LEU A 140      31.850 -14.770   5.053  1.00 88.85           C  
ATOM   2250 HD21 LEU A 140      32.144 -15.758   5.408  1.00 88.85           H  
ATOM   2251 HD22 LEU A 140      31.993 -14.059   5.866  1.00 88.85           H  
ATOM   2252 HD23 LEU A 140      30.795 -14.798   4.781  1.00 88.85           H  
ATOM   2253  N   LYS A 141      34.161 -13.658   0.614  1.00 91.74           N  
ATOM   2254  H   LYS A 141      34.978 -13.541   1.195  1.00 91.74           H  
ATOM   2255  CA  LYS A 141      34.317 -14.457  -0.607  1.00 91.74           C  
ATOM   2256  HA  LYS A 141      33.338 -14.722  -1.006  1.00 91.74           H  
ATOM   2257  C   LYS A 141      35.028 -15.749  -0.243  1.00 91.74           C  
ATOM   2258  CB  LYS A 141      35.084 -13.653  -1.671  1.00 91.74           C  
ATOM   2259  HB2 LYS A 141      35.277 -14.297  -2.529  1.00 91.74           H  
ATOM   2260  HB3 LYS A 141      36.037 -13.313  -1.265  1.00 91.74           H  
ATOM   2261  O   LYS A 141      36.202 -15.711   0.135  1.00 91.74           O  
ATOM   2262  CG  LYS A 141      34.257 -12.444  -2.125  1.00 91.74           C  
ATOM   2263  HG2 LYS A 141      34.097 -11.772  -1.282  1.00 91.74           H  
ATOM   2264  HG3 LYS A 141      33.287 -12.801  -2.472  1.00 91.74           H  
ATOM   2265  CD  LYS A 141      34.923 -11.648  -3.249  1.00 91.74           C  
ATOM   2266  HD2 LYS A 141      35.863 -11.222  -2.899  1.00 91.74           H  
ATOM   2267  HD3 LYS A 141      35.107 -12.315  -4.092  1.00 91.74           H  
ATOM   2268  CE  LYS A 141      33.934 -10.542  -3.640  1.00 91.74           C  
ATOM   2269  HE2 LYS A 141      33.893  -9.807  -2.836  1.00 91.74           H  
ATOM   2270  HE3 LYS A 141      32.944 -10.991  -3.712  1.00 91.74           H  
ATOM   2271  NZ  LYS A 141      34.267  -9.899  -4.933  1.00 91.74           N  
ATOM   2272  HZ1 LYS A 141      33.534  -9.254  -5.194  1.00 91.74           H  
ATOM   2273  HZ2 LYS A 141      34.295 -10.598  -5.661  1.00 91.74           H  
ATOM   2274  HZ3 LYS A 141      35.150  -9.412  -4.881  1.00 91.74           H  
ATOM   2275  N   ALA A 142      34.308 -16.858  -0.308  1.00 94.08           N  
ATOM   2276  H   ALA A 142      33.365 -16.802  -0.667  1.00 94.08           H  
ATOM   2277  CA  ALA A 142      34.752 -18.167   0.142  1.00 94.08           C  
ATOM   2278  HA  ALA A 142      35.775 -18.086   0.508  1.00 94.08           H  
ATOM   2279  C   ALA A 142      34.736 -19.188  -1.003  1.00 94.08           C  
ATOM   2280  CB  ALA A 142      33.874 -18.605   1.320  1.00 94.08           C  
ATOM   2281  HB1 ALA A 142      34.145 -19.615   1.627  1.00 94.08           H  
ATOM   2282  HB2 ALA A 142      32.827 -18.608   1.017  1.00 94.08           H  
ATOM   2283  HB3 ALA A 142      34.002 -17.922   2.160  1.00 94.08           H  
ATOM   2284  O   ALA A 142      33.877 -19.137  -1.878  1.00 94.08           O  
ATOM   2285  N   VAL A 143      35.679 -20.130  -0.966  1.00 95.34           N  
ATOM   2286  H   VAL A 143      36.377 -20.062  -0.240  1.00 95.34           H  
ATOM   2287  CA  VAL A 143      35.640 -21.369  -1.751  1.00 95.34           C  
ATOM   2288  HA  VAL A 143      34.647 -21.473  -2.189  1.00 95.34           H  
ATOM   2289  C   VAL A 143      35.875 -22.535  -0.802  1.00 95.34           C  
ATOM   2290  CB  VAL A 143      36.655 -21.392  -2.910  1.00 95.34           C  
ATOM   2291  HB  VAL A 143      37.667 -21.408  -2.505  1.00 95.34           H  
ATOM   2292  O   VAL A 143      36.921 -22.619  -0.151  1.00 95.34           O  
ATOM   2293  CG1 VAL A 143      36.464 -22.649  -3.771  1.00 95.34           C  
ATOM   2294 HG11 VAL A 143      35.443 -22.686  -4.151  1.00 95.34           H  
ATOM   2295 HG12 VAL A 143      37.152 -22.639  -4.617  1.00 95.34           H  
ATOM   2296 HG13 VAL A 143      36.645 -23.548  -3.183  1.00 95.34           H  
ATOM   2297  CG2 VAL A 143      36.534 -20.162  -3.816  1.00 95.34           C  
ATOM   2298 HG21 VAL A 143      36.753 -19.256  -3.251  1.00 95.34           H  
ATOM   2299 HG22 VAL A 143      35.520 -20.095  -4.209  1.00 95.34           H  
ATOM   2300 HG23 VAL A 143      37.240 -20.242  -4.643  1.00 95.34           H  
ATOM   2301  N   ILE A 144      34.898 -23.425  -0.715  1.00 96.07           N  
ATOM   2302  H   ILE A 144      34.091 -23.291  -1.308  1.00 96.07           H  
ATOM   2303  CA  ILE A 144      34.916 -24.638   0.093  1.00 96.07           C  
ATOM   2304  HA  ILE A 144      35.642 -24.510   0.896  1.00 96.07           H  
ATOM   2305  C   ILE A 144      35.367 -25.799  -0.791  1.00 96.07           C  
ATOM   2306  CB  ILE A 144      33.540 -24.904   0.744  1.00 96.07           C  
ATOM   2307  HB  ILE A 144      32.858 -25.236  -0.039  1.00 96.07           H  
ATOM   2308  O   ILE A 144      35.019 -25.908  -1.964  1.00 96.07           O  
ATOM   2309  CG1 ILE A 144      32.961 -23.623   1.393  1.00 96.07           C  
ATOM   2310 HG12 ILE A 144      33.674 -23.241   2.124  1.00 96.07           H  
ATOM   2311 HG13 ILE A 144      32.817 -22.862   0.626  1.00 96.07           H  
ATOM   2312  CG2 ILE A 144      33.652 -26.042   1.774  1.00 96.07           C  
ATOM   2313 HG21 ILE A 144      33.995 -26.961   1.299  1.00 96.07           H  
ATOM   2314 HG22 ILE A 144      32.659 -26.255   2.169  1.00 96.07           H  
ATOM   2315 HG23 ILE A 144      34.320 -25.767   2.590  1.00 96.07           H  
ATOM   2316  CD1 ILE A 144      31.606 -23.796   2.083  1.00 96.07           C  
ATOM   2317 HD11 ILE A 144      31.216 -22.814   2.351  1.00 96.07           H  
ATOM   2318 HD12 ILE A 144      30.897 -24.276   1.408  1.00 96.07           H  
ATOM   2319 HD13 ILE A 144      31.710 -24.384   2.995  1.00 96.07           H  
ATOM   2320  N   THR A 145      36.186 -26.667  -0.216  1.00 93.41           N  
ATOM   2321  H   THR A 145      36.393 -26.534   0.763  1.00 93.41           H  
ATOM   2322  CA  THR A 145      36.677 -27.906  -0.823  1.00 93.41           C  
ATOM   2323  HA  THR A 145      36.028 -28.200  -1.647  1.00 93.41           H  
ATOM   2324  C   THR A 145      36.622 -28.986   0.260  1.00 93.41           C  
ATOM   2325  CB  THR A 145      38.116 -27.728  -1.340  1.00 93.41           C  
ATOM   2326  HB  THR A 145      38.407 -28.600  -1.925  1.00 93.41           H  
ATOM   2327  O   THR A 145      36.690 -28.623   1.442  1.00 93.41           O  
ATOM   2328  CG2 THR A 145      38.335 -26.487  -2.205  1.00 93.41           C  
ATOM   2329 HG21 THR A 145      39.373 -26.462  -2.536  1.00 93.41           H  
ATOM   2330 HG22 THR A 145      38.130 -25.579  -1.637  1.00 93.41           H  
ATOM   2331 HG23 THR A 145      37.660 -26.530  -3.059  1.00 93.41           H  
ATOM   2332  OG1 THR A 145      39.008 -27.594  -0.262  1.00 93.41           O  
ATOM   2333  HG1 THR A 145      38.608 -26.933   0.308  1.00 93.41           H  
ATOM   2334  N   PRO A 146      36.611 -30.290  -0.069  1.00 89.80           N  
ATOM   2335  CA  PRO A 146      36.440 -31.337   0.940  1.00 89.80           C  
ATOM   2336  HA  PRO A 146      35.555 -31.123   1.541  1.00 89.80           H  
ATOM   2337  C   PRO A 146      37.638 -31.452   1.899  1.00 89.80           C  
ATOM   2338  CB  PRO A 146      36.185 -32.625   0.152  1.00 89.80           C  
ATOM   2339  HB2 PRO A 146      36.567 -33.510   0.661  1.00 89.80           H  
ATOM   2340  HB3 PRO A 146      35.114 -32.736  -0.019  1.00 89.80           H  
ATOM   2341  O   PRO A 146      37.587 -32.221   2.851  1.00 89.80           O  
ATOM   2342  CG  PRO A 146      36.897 -32.386  -1.177  1.00 89.80           C  
ATOM   2343  HG2 PRO A 146      37.945 -32.670  -1.081  1.00 89.80           H  
ATOM   2344  HG3 PRO A 146      36.426 -32.937  -1.991  1.00 89.80           H  
ATOM   2345  CD  PRO A 146      36.795 -30.876  -1.392  1.00 89.80           C  
ATOM   2346  HD2 PRO A 146      35.948 -30.640  -2.036  1.00 89.80           H  
ATOM   2347  HD3 PRO A 146      37.714 -30.528  -1.864  1.00 89.80           H  
ATOM   2348  N   GLU A 147      38.721 -30.688   1.687  1.00 88.12           N  
ATOM   2349  H   GLU A 147      38.684 -30.081   0.881  1.00 88.12           H  
ATOM   2350  CA  GLU A 147      39.925 -30.645   2.534  1.00 88.12           C  
ATOM   2351  HA  GLU A 147      39.816 -31.347   3.361  1.00 88.12           H  
ATOM   2352  C   GLU A 147      40.214 -29.283   3.190  1.00 88.12           C  
ATOM   2353  CB  GLU A 147      41.148 -31.060   1.691  1.00 88.12           C  
ATOM   2354  HB2 GLU A 147      41.199 -30.429   0.804  1.00 88.12           H  
ATOM   2355  HB3 GLU A 147      42.055 -30.879   2.268  1.00 88.12           H  
ATOM   2356  O   GLU A 147      41.008 -29.214   4.135  1.00 88.12           O  
ATOM   2357  CG  GLU A 147      41.149 -32.533   1.255  1.00 88.12           C  
ATOM   2358  HG2 GLU A 147      42.077 -32.733   0.720  1.00 88.12           H  
ATOM   2359  HG3 GLU A 147      40.322 -32.699   0.564  1.00 88.12           H  
ATOM   2360  CD  GLU A 147      41.036 -33.495   2.446  1.00 88.12           C  
ATOM   2361  OE1 GLU A 147      40.398 -34.555   2.320  1.00 88.12           O  
ATOM   2362  OE2 GLU A 147      41.477 -33.158   3.569  1.00 88.12           O  
ATOM   2363  N   CYS A 148      39.651 -28.181   2.681  1.00 92.81           N  
ATOM   2364  H   CYS A 148      38.923 -28.286   1.990  1.00 92.81           H  
ATOM   2365  CA  CYS A 148      39.941 -26.838   3.190  1.00 92.81           C  
ATOM   2366  HA  CYS A 148      39.887 -26.880   4.278  1.00 92.81           H  
ATOM   2367  C   CYS A 148      38.946 -25.762   2.741  1.00 92.81           C  
ATOM   2368  CB  CYS A 148      41.371 -26.422   2.795  1.00 92.81           C  
ATOM   2369  HB2 CYS A 148      41.576 -25.442   3.226  1.00 92.81           H  
ATOM   2370  HB3 CYS A 148      42.067 -27.140   3.230  1.00 92.81           H  
ATOM   2371  O   CYS A 148      38.360 -25.841   1.662  1.00 92.81           O  
ATOM   2372  SG  CYS A 148      41.625 -26.323   0.996  1.00 92.81           S  
ATOM   2373  HG  CYS A 148      40.450 -26.852   0.644  1.00 92.81           H  
ATOM   2374  N   LEU A 149      38.844 -24.709   3.552  1.00 95.87           N  
ATOM   2375  H   LEU A 149      39.403 -24.718   4.393  1.00 95.87           H  
ATOM   2376  CA  LEU A 149      38.137 -23.469   3.241  1.00 95.87           C  
ATOM   2377  HA  LEU A 149      37.445 -23.635   2.416  1.00 95.87           H  
ATOM   2378  C   LEU A 149      39.160 -22.413   2.803  1.00 95.87           C  
ATOM   2379  CB  LEU A 149      37.317 -23.060   4.481  1.00 95.87           C  
ATOM   2380  HB2 LEU A 149      37.952 -23.163   5.361  1.00 95.87           H  
ATOM   2381  HB3 LEU A 149      36.488 -23.758   4.592  1.00 95.87           H  
ATOM   2382  O   LEU A 149      40.175 -22.207   3.472  1.00 95.87           O  
ATOM   2383  CG  LEU A 149      36.762 -21.623   4.475  1.00 95.87           C  
ATOM   2384  HG  LEU A 149      37.587 -20.918   4.374  1.00 95.87           H  
ATOM   2385  CD1 LEU A 149      35.754 -21.366   3.362  1.00 95.87           C  
ATOM   2386 HD11 LEU A 149      34.877 -21.996   3.509  1.00 95.87           H  
ATOM   2387 HD12 LEU A 149      35.445 -20.321   3.395  1.00 95.87           H  
ATOM   2388 HD13 LEU A 149      36.186 -21.570   2.382  1.00 95.87           H  
ATOM   2389  CD2 LEU A 149      36.068 -21.349   5.805  1.00 95.87           C  
ATOM   2390 HD21 LEU A 149      36.791 -21.448   6.615  1.00 95.87           H  
ATOM   2391 HD22 LEU A 149      35.661 -20.337   5.815  1.00 95.87           H  
ATOM   2392 HD23 LEU A 149      35.251 -22.053   5.959  1.00 95.87           H  
ATOM   2393  N   LEU A 150      38.898 -21.738   1.687  1.00 95.04           N  
ATOM   2394  H   LEU A 150      38.069 -21.990   1.167  1.00 95.04           H  
ATOM   2395  CA  LEU A 150      39.691 -20.628   1.164  1.00 95.04           C  
ATOM   2396  HA  LEU A 150      40.606 -20.510   1.745  1.00 95.04           H  
ATOM   2397  C   LEU A 150      38.876 -19.341   1.271  1.00 95.04           C  
ATOM   2398  CB  LEU A 150      40.057 -20.890  -0.309  1.00 95.04           C  
ATOM   2399  HB2 LEU A 150      39.143 -20.829  -0.899  1.00 95.04           H  
ATOM   2400  HB3 LEU A 150      40.718 -20.092  -0.647  1.00 95.04           H  
ATOM   2401  O   LEU A 150      37.768 -19.287   0.752  1.00 95.04           O  
ATOM   2402  CG  LEU A 150      40.712 -22.247  -0.606  1.00 95.04           C  
ATOM   2403  HG  LEU A 150      40.043 -23.059  -0.321  1.00 95.04           H  
ATOM   2404  CD1 LEU A 150      40.991 -22.362  -2.101  1.00 95.04           C  
ATOM   2405 HD11 LEU A 150      40.053 -22.270  -2.649  1.00 95.04           H  
ATOM   2406 HD12 LEU A 150      41.419 -23.341  -2.316  1.00 95.04           H  
ATOM   2407 HD13 LEU A 150      41.674 -21.577  -2.426  1.00 95.04           H  
ATOM   2408  CD2 LEU A 150      42.041 -22.417   0.127  1.00 95.04           C  
ATOM   2409 HD21 LEU A 150      42.711 -21.594  -0.124  1.00 95.04           H  
ATOM   2410 HD22 LEU A 150      42.486 -23.368  -0.163  1.00 95.04           H  
ATOM   2411 HD23 LEU A 150      41.850 -22.431   1.200  1.00 95.04           H  
ATOM   2412  N   ILE A 151      39.426 -18.298   1.887  1.00 93.90           N  
ATOM   2413  H   ILE A 151      40.317 -18.426   2.345  1.00 93.90           H  
ATOM   2414  CA  ILE A 151      38.813 -16.964   1.925  1.00 93.90           C  
ATOM   2415  HA  ILE A 151      37.858 -17.006   1.401  1.00 93.90           H  
ATOM   2416  C   ILE A 151      39.690 -15.989   1.133  1.00 93.90           C  
ATOM   2417  CB  ILE A 151      38.485 -16.543   3.375  1.00 93.90           C  
ATOM   2418  HB  ILE A 151      39.384 -16.638   3.985  1.00 93.90           H  
ATOM   2419  O   ILE A 151      40.908 -15.929   1.333  1.00 93.90           O  
ATOM   2420  CG1 ILE A 151      37.395 -17.505   3.918  1.00 93.90           C  
ATOM   2421 HG12 ILE A 151      37.761 -18.530   3.861  1.00 93.90           H  
ATOM   2422 HG13 ILE A 151      36.510 -17.436   3.284  1.00 93.90           H  
ATOM   2423  CG2 ILE A 151      38.013 -15.078   3.424  1.00 93.90           C  
ATOM   2424 HG21 ILE A 151      37.782 -14.785   4.448  1.00 93.90           H  
ATOM   2425 HG22 ILE A 151      37.122 -14.956   2.808  1.00 93.90           H  
ATOM   2426 HG23 ILE A 151      38.794 -14.412   3.059  1.00 93.90           H  
ATOM   2427  CD1 ILE A 151      36.961 -17.278   5.367  1.00 93.90           C  
ATOM   2428 HD11 ILE A 151      37.828 -17.323   6.026  1.00 93.90           H  
ATOM   2429 HD12 ILE A 151      36.456 -16.317   5.467  1.00 93.90           H  
ATOM   2430 HD13 ILE A 151      36.257 -18.058   5.657  1.00 93.90           H  
ATOM   2431  N   LEU A 152      39.065 -15.269   0.199  1.00 90.43           N  
ATOM   2432  H   LEU A 152      38.060 -15.352   0.148  1.00 90.43           H  
ATOM   2433  CA  LEU A 152      39.718 -14.503  -0.864  1.00 90.43           C  
ATOM   2434  HA  LEU A 152      40.779 -14.750  -0.885  1.00 90.43           H  
ATOM   2435  C   LEU A 152      39.593 -12.990  -0.640  1.00 90.43           C  
ATOM   2436  CB  LEU A 152      39.101 -14.886  -2.226  1.00 90.43           C  
ATOM   2437  HB2 LEU A 152      39.637 -14.346  -3.006  1.00 90.43           H  
ATOM   2438  HB3 LEU A 152      38.067 -14.539  -2.237  1.00 90.43           H  
ATOM   2439  O   LEU A 152      38.517 -12.499  -0.311  1.00 90.43           O  
ATOM   2440  CG  LEU A 152      39.096 -16.386  -2.578  1.00 90.43           C  
ATOM   2441  HG  LEU A 152      38.515 -16.939  -1.841  1.00 90.43           H  
ATOM   2442  CD1 LEU A 152      38.452 -16.581  -3.950  1.00 90.43           C  
ATOM   2443 HD11 LEU A 152      37.423 -16.224  -3.916  1.00 90.43           H  
ATOM   2444 HD12 LEU A 152      38.436 -17.641  -4.203  1.00 90.43           H  
ATOM   2445 HD13 LEU A 152      39.004 -16.035  -4.715  1.00 90.43           H  
ATOM   2446  CD2 LEU A 152      40.507 -16.970  -2.637  1.00 90.43           C  
ATOM   2447 HD21 LEU A 152      41.095 -16.432  -3.380  1.00 90.43           H  
ATOM   2448 HD22 LEU A 152      40.979 -16.887  -1.657  1.00 90.43           H  
ATOM   2449 HD23 LEU A 152      40.451 -18.025  -2.906  1.00 90.43           H  
ATOM   2450  N   ASP A 153      40.677 -12.248  -0.880  1.00 79.60           N  
ATOM   2451  H   ASP A 153      41.539 -12.730  -1.090  1.00 79.60           H  
ATOM   2452  CA  ASP A 153      40.716 -10.775  -0.908  1.00 79.60           C  
ATOM   2453  HA  ASP A 153      41.768 -10.502  -0.831  1.00 79.60           H  
ATOM   2454  C   ASP A 153      40.091 -10.090   0.327  1.00 79.60           C  
ATOM   2455  CB  ASP A 153      40.216 -10.245  -2.276  1.00 79.60           C  
ATOM   2456  HB2 ASP A 153      39.695  -9.296  -2.149  1.00 79.60           H  
ATOM   2457  HB3 ASP A 153      39.495 -10.942  -2.703  1.00 79.60           H  
ATOM   2458  O   ASP A 153      39.506  -9.007   0.233  1.00 79.60           O  
ATOM   2459  CG  ASP A 153      41.333  -9.995  -3.297  1.00 79.60           C  
ATOM   2460  OD1 ASP A 153      42.461 -10.505  -3.110  1.00 79.60           O  
ATOM   2461  OD2 ASP A 153      41.054  -9.280  -4.289  1.00 79.60           O  
ATOM   2462  N   TYR A 154      40.240 -10.686   1.518  1.00 72.26           N  
ATOM   2463  H   TYR A 154      40.696 -11.587   1.552  1.00 72.26           H  
ATOM   2464  CA  TYR A 154      39.709 -10.092   2.745  1.00 72.26           C  
ATOM   2465  HA  TYR A 154      38.655  -9.899   2.548  1.00 72.26           H  
ATOM   2466  C   TYR A 154      40.387  -8.727   3.013  1.00 72.26           C  
ATOM   2467  CB  TYR A 154      39.739 -11.089   3.930  1.00 72.26           C  
ATOM   2468  HB2 TYR A 154      38.885 -10.858   4.567  1.00 72.26           H  
ATOM   2469  HB3 TYR A 154      39.575 -12.099   3.555  1.00 72.26           H  
ATOM   2470  O   TYR A 154      41.581  -8.636   3.299  1.00 72.26           O  
ATOM   2471  CG  TYR A 154      40.973 -11.073   4.817  1.00 72.26           C  
ATOM   2472  CD1 TYR A 154      42.056 -11.940   4.569  1.00 72.26           C  
ATOM   2473  HD1 TYR A 154      41.993 -12.663   3.769  1.00 72.26           H  
ATOM   2474  CD2 TYR A 154      41.049 -10.143   5.874  1.00 72.26           C  
ATOM   2475  HD2 TYR A 154      40.222  -9.477   6.071  1.00 72.26           H  
ATOM   2476  CE1 TYR A 154      43.230 -11.844   5.347  1.00 72.26           C  
ATOM   2477  HE1 TYR A 154      44.066 -12.501   5.159  1.00 72.26           H  
ATOM   2478  CE2 TYR A 154      42.230 -10.023   6.627  1.00 72.26           C  
ATOM   2479  HE2 TYR A 154      42.314  -9.258   7.385  1.00 72.26           H  
ATOM   2480  OH  TYR A 154      44.458 -10.719   7.102  1.00 72.26           O  
ATOM   2481  HH  TYR A 154      44.330 -10.026   7.754  1.00 72.26           H  
ATOM   2482  CZ  TYR A 154      43.324 -10.867   6.364  1.00 72.26           C  
ATOM   2483  N   ARG A 155      39.619  -7.635   2.881  1.00 65.65           N  
ATOM   2484  H   ARG A 155      38.729  -7.774   2.424  1.00 65.65           H  
ATOM   2485  CA  ARG A 155      40.063  -6.256   3.191  1.00 65.65           C  
ATOM   2486  HA  ARG A 155      41.100  -6.288   3.526  1.00 65.65           H  
ATOM   2487  C   ARG A 155      39.299  -5.615   4.355  1.00 65.65           C  
ATOM   2488  CB  ARG A 155      40.011  -5.354   1.938  1.00 65.65           C  
ATOM   2489  HB2 ARG A 155      38.982  -5.286   1.585  1.00 65.65           H  
ATOM   2490  HB3 ARG A 155      40.334  -4.354   2.228  1.00 65.65           H  
ATOM   2491  O   ARG A 155      39.716  -4.575   4.859  1.00 65.65           O  
ATOM   2492  CG  ARG A 155      40.908  -5.824   0.778  1.00 65.65           C  
ATOM   2493  HG2 ARG A 155      40.464  -6.713   0.331  1.00 65.65           H  
ATOM   2494  HG3 ARG A 155      41.897  -6.082   1.158  1.00 65.65           H  
ATOM   2495  CD  ARG A 155      41.056  -4.741  -0.307  1.00 65.65           C  
ATOM   2496  HD2 ARG A 155      40.077  -4.308  -0.510  1.00 65.65           H  
ATOM   2497  HD3 ARG A 155      41.711  -3.954   0.067  1.00 65.65           H  
ATOM   2498  NE  ARG A 155      41.588  -5.306  -1.564  1.00 65.65           N  
ATOM   2499  HE  ARG A 155      41.362  -6.275  -1.739  1.00 65.65           H  
ATOM   2500  NH1 ARG A 155      42.666  -3.443  -2.457  1.00 65.65           N  
ATOM   2501 HH11 ARG A 155      42.620  -2.911  -1.599  1.00 65.65           H  
ATOM   2502 HH12 ARG A 155      43.204  -3.057  -3.220  1.00 65.65           H  
ATOM   2503  NH2 ARG A 155      42.542  -5.303  -3.628  1.00 65.65           N  
ATOM   2504 HH21 ARG A 155      43.013  -4.796  -4.364  1.00 65.65           H  
ATOM   2505 HH22 ARG A 155      42.250  -6.261  -3.762  1.00 65.65           H  
ATOM   2506  CZ  ARG A 155      42.251  -4.678  -2.522  1.00 65.65           C  
ATOM   2507  N   ASN A 156      38.182  -6.207   4.785  1.00 68.50           N  
ATOM   2508  H   ASN A 156      37.916  -7.091   4.375  1.00 68.50           H  
ATOM   2509  CA  ASN A 156      37.334  -5.641   5.832  1.00 68.50           C  
ATOM   2510  HA  ASN A 156      37.356  -4.555   5.733  1.00 68.50           H  
ATOM   2511  C   ASN A 156      37.876  -5.986   7.234  1.00 68.50           C  
ATOM   2512  CB  ASN A 156      35.873  -6.074   5.595  1.00 68.50           C  
ATOM   2513  HB2 ASN A 156      35.611  -5.897   4.552  1.00 68.50           H  
ATOM   2514  HB3 ASN A 156      35.755  -7.137   5.802  1.00 68.50           H  
ATOM   2515  O   ASN A 156      37.902  -7.149   7.633  1.00 68.50           O  
ATOM   2516  CG  ASN A 156      34.890  -5.300   6.462  1.00 68.50           C  
ATOM   2517  ND2 ASN A 156      33.657  -5.170   6.035  1.00 68.50           N  
ATOM   2518 HD21 ASN A 156      33.002  -4.656   6.607  1.00 68.50           H  
ATOM   2519 HD22 ASN A 156      33.347  -5.561   5.157  1.00 68.50           H  
ATOM   2520  OD1 ASN A 156      35.230  -4.789   7.520  1.00 68.50           O  
ATOM   2521  N   LEU A 157      38.279  -4.964   7.996  1.00 71.08           N  
ATOM   2522  H   LEU A 157      38.213  -4.036   7.602  1.00 71.08           H  
ATOM   2523  CA  LEU A 157      38.829  -5.104   9.353  1.00 71.08           C  
ATOM   2524  HA  LEU A 157      39.692  -5.769   9.316  1.00 71.08           H  
ATOM   2525  C   LEU A 157      37.846  -5.728  10.356  1.00 71.08           C  
ATOM   2526  CB  LEU A 157      39.270  -3.717   9.858  1.00 71.08           C  
ATOM   2527  HB2 LEU A 157      39.403  -3.760  10.939  1.00 71.08           H  
ATOM   2528  HB3 LEU A 157      38.468  -3.007   9.657  1.00 71.08           H  
ATOM   2529  O   LEU A 157      38.285  -6.360  11.314  1.00 71.08           O  
ATOM   2530  CG  LEU A 157      40.582  -3.211   9.232  1.00 71.08           C  
ATOM   2531  HG  LEU A 157      40.558  -3.358   8.152  1.00 71.08           H  
ATOM   2532  CD1 LEU A 157      40.742  -1.714   9.509  1.00 71.08           C  
ATOM   2533 HD11 LEU A 157      39.902  -1.176   9.070  1.00 71.08           H  
ATOM   2534 HD12 LEU A 157      40.762  -1.537  10.585  1.00 71.08           H  
ATOM   2535 HD13 LEU A 157      41.665  -1.356   9.053  1.00 71.08           H  
ATOM   2536  CD2 LEU A 157      41.806  -3.922   9.815  1.00 71.08           C  
ATOM   2537 HD21 LEU A 157      42.716  -3.540   9.353  1.00 71.08           H  
ATOM   2538 HD22 LEU A 157      41.850  -3.788  10.896  1.00 71.08           H  
ATOM   2539 HD23 LEU A 157      41.751  -4.991   9.608  1.00 71.08           H  
ATOM   2540  N   ASN A 158      36.534  -5.587  10.143  1.00 73.78           N  
ATOM   2541  H   ASN A 158      36.218  -5.079   9.329  1.00 73.78           H  
ATOM   2542  CA  ASN A 158      35.527  -6.191  11.021  1.00 73.78           C  
ATOM   2543  HA  ASN A 158      35.748  -5.925  12.054  1.00 73.78           H  
ATOM   2544  C   ASN A 158      35.552  -7.728  10.933  1.00 73.78           C  
ATOM   2545  CB  ASN A 158      34.139  -5.632  10.655  1.00 73.78           C  
ATOM   2546  HB2 ASN A 158      33.387  -6.140  11.259  1.00 73.78           H  
ATOM   2547  HB3 ASN A 158      33.924  -5.849   9.609  1.00 73.78           H  
ATOM   2548  O   ASN A 158      35.265  -8.412  11.914  1.00 73.78           O  
ATOM   2549  CG  ASN A 158      33.979  -4.137  10.890  1.00 73.78           C  
ATOM   2550  ND2 ASN A 158      32.887  -3.571  10.434  1.00 73.78           N  
ATOM   2551 HD21 ASN A 158      32.188  -4.121   9.955  1.00 73.78           H  
ATOM   2552 HD22 ASN A 158      32.776  -2.581  10.600  1.00 73.78           H  
ATOM   2553  OD1 ASN A 158      34.802  -3.459  11.489  1.00 73.78           O  
ATOM   2554  N   LEU A 159      35.949  -8.264   9.774  1.00 80.52           N  
ATOM   2555  H   LEU A 159      36.236  -7.637   9.036  1.00 80.52           H  
ATOM   2556  CA  LEU A 159      35.994  -9.695   9.484  1.00 80.52           C  
ATOM   2557  HA  LEU A 159      35.076 -10.146   9.862  1.00 80.52           H  
ATOM   2558  C   LEU A 159      37.178 -10.389  10.193  1.00 80.52           C  
ATOM   2559  CB  LEU A 159      36.024  -9.826   7.945  1.00 80.52           C  
ATOM   2560  HB2 LEU A 159      37.031  -9.580   7.607  1.00 80.52           H  
ATOM   2561  HB3 LEU A 159      35.341  -9.091   7.518  1.00 80.52           H  
ATOM   2562  O   LEU A 159      37.060 -11.546  10.590  1.00 80.52           O  
ATOM   2563  CG  LEU A 159      35.641 -11.192   7.354  1.00 80.52           C  
ATOM   2564  HG  LEU A 159      36.296 -11.956   7.774  1.00 80.52           H  
ATOM   2565  CD1 LEU A 159      34.196 -11.592   7.627  1.00 80.52           C  
ATOM   2566 HD11 LEU A 159      33.511 -10.836   7.243  1.00 80.52           H  
ATOM   2567 HD12 LEU A 159      33.973 -12.544   7.146  1.00 80.52           H  
ATOM   2568 HD13 LEU A 159      34.032 -11.718   8.697  1.00 80.52           H  
ATOM   2569  CD2 LEU A 159      35.850 -11.157   5.839  1.00 80.52           C  
ATOM   2570 HD21 LEU A 159      35.135 -10.476   5.376  1.00 80.52           H  
ATOM   2571 HD22 LEU A 159      36.865 -10.833   5.610  1.00 80.52           H  
ATOM   2572 HD23 LEU A 159      35.704 -12.156   5.427  1.00 80.52           H  
ATOM   2573  N   GLU A 160      38.295  -9.680  10.436  1.00 81.22           N  
ATOM   2574  H   GLU A 160      38.318  -8.718  10.130  1.00 81.22           H  
ATOM   2575  CA  GLU A 160      39.511 -10.243  11.064  1.00 81.22           C  
ATOM   2576  HA  GLU A 160      39.928 -11.008  10.409  1.00 81.22           H  
ATOM   2577  C   GLU A 160      39.246 -10.915  12.419  1.00 81.22           C  
ATOM   2578  CB  GLU A 160      40.588  -9.162  11.302  1.00 81.22           C  
ATOM   2579  HB2 GLU A 160      41.376  -9.613  11.905  1.00 81.22           H  
ATOM   2580  HB3 GLU A 160      40.164  -8.336  11.872  1.00 81.22           H  
ATOM   2581  O   GLU A 160      39.864 -11.932  12.738  1.00 81.22           O  
ATOM   2582  CG  GLU A 160      41.244  -8.624  10.025  1.00 81.22           C  
ATOM   2583  HG2 GLU A 160      40.573  -7.910   9.547  1.00 81.22           H  
ATOM   2584  HG3 GLU A 160      41.376  -9.467   9.348  1.00 81.22           H  
ATOM   2585  CD  GLU A 160      42.617  -7.969  10.292  1.00 81.22           C  
ATOM   2586  OE1 GLU A 160      43.557  -8.252   9.509  1.00 81.22           O  
ATOM   2587  OE2 GLU A 160      42.751  -7.202  11.276  1.00 81.22           O  
ATOM   2588  N   GLN A 161      38.340 -10.359  13.233  1.00 85.28           N  
ATOM   2589  H   GLN A 161      37.816  -9.562  12.901  1.00 85.28           H  
ATOM   2590  CA  GLN A 161      38.095 -10.886  14.576  1.00 85.28           C  
ATOM   2591  HA  GLN A 161      39.068 -11.085  15.025  1.00 85.28           H  
ATOM   2592  C   GLN A 161      37.350 -12.230  14.562  1.00 85.28           C  
ATOM   2593  CB  GLN A 161      37.393  -9.825  15.439  1.00 85.28           C  
ATOM   2594  HB2 GLN A 161      36.402  -9.615  15.037  1.00 85.28           H  
ATOM   2595  HB3 GLN A 161      37.984  -8.909  15.419  1.00 85.28           H  
ATOM   2596  O   GLN A 161      37.557 -13.029  15.473  1.00 85.28           O  
ATOM   2597  CG  GLN A 161      37.273 -10.310  16.891  1.00 85.28           C  
ATOM   2598  HG2 GLN A 161      36.535 -11.111  16.942  1.00 85.28           H  
ATOM   2599  HG3 GLN A 161      38.232 -10.711  17.219  1.00 85.28           H  
ATOM   2600  CD  GLN A 161      36.842  -9.222  17.860  1.00 85.28           C  
ATOM   2601  NE2 GLN A 161      37.756  -8.582  18.554  1.00 85.28           N  
ATOM   2602 HE21 GLN A 161      37.393  -7.827  19.118  1.00 85.28           H  
ATOM   2603 HE22 GLN A 161      38.732  -8.692  18.318  1.00 85.28           H  
ATOM   2604  OE1 GLN A 161      35.679  -8.960  18.082  1.00 85.28           O  
ATOM   2605  N   TRP A 162      36.534 -12.495  13.539  1.00 85.74           N  
ATOM   2606  H   TRP A 162      36.449 -11.814  12.798  1.00 85.74           H  
ATOM   2607  CA  TRP A 162      35.922 -13.807  13.324  1.00 85.74           C  
ATOM   2608  HA  TRP A 162      35.671 -14.254  14.286  1.00 85.74           H  
ATOM   2609  C   TRP A 162      36.918 -14.761  12.642  1.00 85.74           C  
ATOM   2610  CB  TRP A 162      34.609 -13.629  12.550  1.00 85.74           C  
ATOM   2611  HB2 TRP A 162      34.798 -13.031  11.658  1.00 85.74           H  
ATOM   2612  HB3 TRP A 162      33.903 -13.077  13.171  1.00 85.74           H  
ATOM   2613  O   TRP A 162      37.210 -15.823  13.196  1.00 85.74           O  
ATOM   2614  CG  TRP A 162      33.965 -14.907  12.120  1.00 85.74           C  
ATOM   2615  CD1 TRP A 162      33.260 -15.756  12.904  1.00 85.74           C  
ATOM   2616  HD1 TRP A 162      33.046 -15.608  13.952  1.00 85.74           H  
ATOM   2617  CD2 TRP A 162      33.992 -15.518  10.795  1.00 85.74           C  
ATOM   2618  CE2 TRP A 162      33.303 -16.764  10.862  1.00 85.74           C  
ATOM   2619  CE3 TRP A 162      34.537 -15.142   9.546  1.00 85.74           C  
ATOM   2620  HE3 TRP A 162      35.042 -14.192   9.453  1.00 85.74           H  
ATOM   2621  NE1 TRP A 162      32.911 -16.878  12.177  1.00 85.74           N  
ATOM   2622  HE1 TRP A 162      32.487 -17.706  12.571  1.00 85.74           H  
ATOM   2623  CH2 TRP A 162      33.717 -17.199   8.521  1.00 85.74           C  
ATOM   2624  HH2 TRP A 162      33.622 -17.843   7.659  1.00 85.74           H  
ATOM   2625  CZ2 TRP A 162      33.156 -17.594   9.747  1.00 85.74           C  
ATOM   2626  HZ2 TRP A 162      32.611 -18.523   9.831  1.00 85.74           H  
ATOM   2627  CZ3 TRP A 162      34.401 -15.975   8.419  1.00 85.74           C  
ATOM   2628  HZ3 TRP A 162      34.805 -15.670   7.465  1.00 85.74           H  
ATOM   2629  N   LEU A 163      37.538 -14.331  11.531  1.00 86.83           N  
ATOM   2630  H   LEU A 163      37.268 -13.427  11.171  1.00 86.83           H  
ATOM   2631  CA  LEU A 163      38.490 -15.120  10.727  1.00 86.83           C  
ATOM   2632  HA  LEU A 163      37.955 -15.932  10.234  1.00 86.83           H  
ATOM   2633  C   LEU A 163      39.623 -15.754  11.536  1.00 86.83           C  
ATOM   2634  CB  LEU A 163      39.161 -14.212   9.677  1.00 86.83           C  
ATOM   2635  HB2 LEU A 163      39.525 -13.316  10.181  1.00 86.83           H  
ATOM   2636  HB3 LEU A 163      40.030 -14.727   9.266  1.00 86.83           H  
ATOM   2637  O   LEU A 163      39.998 -16.892  11.281  1.00 86.83           O  
ATOM   2638  CG  LEU A 163      38.271 -13.794   8.504  1.00 86.83           C  
ATOM   2639  HG  LEU A 163      37.335 -13.399   8.899  1.00 86.83           H  
ATOM   2640  CD1 LEU A 163      38.991 -12.722   7.678  1.00 86.83           C  
ATOM   2641 HD11 LEU A 163      38.402 -12.473   6.796  1.00 86.83           H  
ATOM   2642 HD12 LEU A 163      39.966 -13.087   7.356  1.00 86.83           H  
ATOM   2643 HD13 LEU A 163      39.123 -11.821   8.277  1.00 86.83           H  
ATOM   2644  CD2 LEU A 163      37.943 -14.955   7.576  1.00 86.83           C  
ATOM   2645 HD21 LEU A 163      37.406 -15.734   8.118  1.00 86.83           H  
ATOM   2646 HD22 LEU A 163      38.856 -15.372   7.151  1.00 86.83           H  
ATOM   2647 HD23 LEU A 163      37.295 -14.596   6.777  1.00 86.83           H  
ATOM   2648  N   PHE A 164      40.206 -15.016  12.484  1.00 86.62           N  
ATOM   2649  H   PHE A 164      39.892 -14.063  12.599  1.00 86.62           H  
ATOM   2650  CA  PHE A 164      41.416 -15.447  13.194  1.00 86.62           C  
ATOM   2651  HA  PHE A 164      41.805 -16.340  12.706  1.00 86.62           H  
ATOM   2652  C   PHE A 164      41.167 -15.881  14.647  1.00 86.62           C  
ATOM   2653  CB  PHE A 164      42.500 -14.366  13.057  1.00 86.62           C  
ATOM   2654  HB2 PHE A 164      42.158 -13.464  13.563  1.00 86.62           H  
ATOM   2655  HB3 PHE A 164      43.403 -14.706  13.563  1.00 86.62           H  
ATOM   2656  O   PHE A 164      42.131 -16.078  15.391  1.00 86.62           O  
ATOM   2657  CG  PHE A 164      42.872 -14.035  11.620  1.00 86.62           C  
ATOM   2658  CD1 PHE A 164      43.436 -15.023  10.788  1.00 86.62           C  
ATOM   2659  HD1 PHE A 164      43.601 -16.021  11.167  1.00 86.62           H  
ATOM   2660  CD2 PHE A 164      42.646 -12.743  11.108  1.00 86.62           C  
ATOM   2661  HD2 PHE A 164      42.214 -11.978  11.736  1.00 86.62           H  
ATOM   2662  CE1 PHE A 164      43.759 -14.722   9.453  1.00 86.62           C  
ATOM   2663  HE1 PHE A 164      44.172 -15.480   8.804  1.00 86.62           H  
ATOM   2664  CE2 PHE A 164      42.965 -12.445   9.772  1.00 86.62           C  
ATOM   2665  HE2 PHE A 164      42.777 -11.457   9.377  1.00 86.62           H  
ATOM   2666  CZ  PHE A 164      43.518 -13.436   8.944  1.00 86.62           C  
ATOM   2667  HZ  PHE A 164      43.746 -13.215   7.912  1.00 86.62           H  
ATOM   2668  N   ARG A 165      39.901 -16.029  15.068  1.00 87.66           N  
ATOM   2669  H   ARG A 165      39.164 -15.879  14.394  1.00 87.66           H  
ATOM   2670  CA  ARG A 165      39.546 -16.484  16.427  1.00 87.66           C  
ATOM   2671  HA  ARG A 165      40.400 -17.009  16.854  1.00 87.66           H  
ATOM   2672  C   ARG A 165      38.397 -17.486  16.466  1.00 87.66           C  
ATOM   2673  CB  ARG A 165      39.217 -15.277  17.320  1.00 87.66           C  
ATOM   2674  HB2 ARG A 165      38.250 -14.877  17.017  1.00 87.66           H  
ATOM   2675  HB3 ARG A 165      39.972 -14.502  17.183  1.00 87.66           H  
ATOM   2676  O   ARG A 165      38.549 -18.506  17.126  1.00 87.66           O  
ATOM   2677  CG  ARG A 165      39.163 -15.660  18.811  1.00 87.66           C  
ATOM   2678  HG2 ARG A 165      38.571 -16.563  18.956  1.00 87.66           H  
ATOM   2679  HG3 ARG A 165      40.177 -15.858  19.158  1.00 87.66           H  
ATOM   2680  CD  ARG A 165      38.545 -14.544  19.660  1.00 87.66           C  
ATOM   2681  HD2 ARG A 165      39.046 -13.605  19.423  1.00 87.66           H  
ATOM   2682  HD3 ARG A 165      38.712 -14.780  20.711  1.00 87.66           H  
ATOM   2683  NE  ARG A 165      37.093 -14.439  19.430  1.00 87.66           N  
ATOM   2684  HE  ARG A 165      36.597 -15.278  19.165  1.00 87.66           H  
ATOM   2685  NH1 ARG A 165      36.753 -12.175  19.699  1.00 87.66           N  
ATOM   2686 HH11 ARG A 165      36.108 -11.401  19.627  1.00 87.66           H  
ATOM   2687 HH12 ARG A 165      37.741 -12.060  19.874  1.00 87.66           H  
ATOM   2688  NH2 ARG A 165      35.059 -13.507  19.155  1.00 87.66           N  
ATOM   2689 HH21 ARG A 165      34.779 -14.445  18.907  1.00 87.66           H  
ATOM   2690 HH22 ARG A 165      34.412 -12.740  19.044  1.00 87.66           H  
ATOM   2691  CZ  ARG A 165      36.316 -13.374  19.430  1.00 87.66           C  
ATOM   2692  N   GLU A 166      37.285 -17.195  15.794  1.00 89.15           N  
ATOM   2693  H   GLU A 166      37.261 -16.369  15.213  1.00 89.15           H  
ATOM   2694  CA  GLU A 166      36.061 -18.005  15.874  1.00 89.15           C  
ATOM   2695  HA  GLU A 166      36.062 -18.555  16.815  1.00 89.15           H  
ATOM   2696  C   GLU A 166      36.003 -19.061  14.770  1.00 89.15           C  
ATOM   2697  CB  GLU A 166      34.817 -17.099  15.840  1.00 89.15           C  
ATOM   2698  HB2 GLU A 166      34.304 -17.240  14.889  1.00 89.15           H  
ATOM   2699  HB3 GLU A 166      35.104 -16.049  15.901  1.00 89.15           H  
ATOM   2700  O   GLU A 166      35.817 -20.236  15.062  1.00 89.15           O  
ATOM   2701  CG  GLU A 166      33.823 -17.418  16.967  1.00 89.15           C  
ATOM   2702  HG2 GLU A 166      32.932 -16.808  16.821  1.00 89.15           H  
ATOM   2703  HG3 GLU A 166      33.532 -18.466  16.894  1.00 89.15           H  
ATOM   2704  CD  GLU A 166      34.405 -17.125  18.358  1.00 89.15           C  
ATOM   2705  OE1 GLU A 166      34.183 -17.908  19.300  1.00 89.15           O  
ATOM   2706  OE2 GLU A 166      35.095 -16.085  18.507  1.00 89.15           O  
ATOM   2707  N   LEU A 167      36.270 -18.684  13.516  1.00 91.51           N  
ATOM   2708  H   LEU A 167      36.419 -17.705  13.317  1.00 91.51           H  
ATOM   2709  CA  LEU A 167      36.306 -19.639  12.406  1.00 91.51           C  
ATOM   2710  HA  LEU A 167      35.311 -20.078  12.334  1.00 91.51           H  
ATOM   2711  C   LEU A 167      37.288 -20.814  12.659  1.00 91.51           C  
ATOM   2712  CB  LEU A 167      36.571 -18.870  11.097  1.00 91.51           C  
ATOM   2713  HB2 LEU A 167      37.484 -18.283  11.197  1.00 91.51           H  
ATOM   2714  HB3 LEU A 167      35.753 -18.167  10.937  1.00 91.51           H  
ATOM   2715  O   LEU A 167      36.903 -21.960  12.424  1.00 91.51           O  
ATOM   2716  CG  LEU A 167      36.706 -19.759   9.848  1.00 91.51           C  
ATOM   2717  HG  LEU A 167      37.508 -20.481  10.002  1.00 91.51           H  
ATOM   2718  CD1 LEU A 167      35.414 -20.510   9.523  1.00 91.51           C  
ATOM   2719 HD11 LEU A 167      35.126 -21.155  10.354  1.00 91.51           H  
ATOM   2720 HD12 LEU A 167      34.604 -19.807   9.330  1.00 91.51           H  
ATOM   2721 HD13 LEU A 167      35.552 -21.132   8.639  1.00 91.51           H  
ATOM   2722  CD2 LEU A 167      37.090 -18.883   8.657  1.00 91.51           C  
ATOM   2723 HD21 LEU A 167      36.286 -18.182   8.435  1.00 91.51           H  
ATOM   2724 HD22 LEU A 167      38.000 -18.329   8.886  1.00 91.51           H  
ATOM   2725 HD23 LEU A 167      37.276 -19.509   7.784  1.00 91.51           H  
ATOM   2726  N   PRO A 168      38.511 -20.611  13.203  1.00 90.78           N  
ATOM   2727  CA  PRO A 168      39.423 -21.715  13.509  1.00 90.78           C  
ATOM   2728  HA  PRO A 168      39.601 -22.280  12.594  1.00 90.78           H  
ATOM   2729  C   PRO A 168      38.904 -22.680  14.586  1.00 90.78           C  
ATOM   2730  CB  PRO A 168      40.736 -21.056  13.951  1.00 90.78           C  
ATOM   2731  HB2 PRO A 168      40.747 -20.924  15.033  1.00 90.78           H  
ATOM   2732  HB3 PRO A 168      41.605 -21.632  13.635  1.00 90.78           H  
ATOM   2733  O   PRO A 168      39.154 -23.879  14.479  1.00 90.78           O  
ATOM   2734  CG  PRO A 168      40.688 -19.687  13.281  1.00 90.78           C  
ATOM   2735  HG2 PRO A 168      40.969 -19.777  12.232  1.00 90.78           H  
ATOM   2736  HG3 PRO A 168      41.313 -18.957  13.796  1.00 90.78           H  
ATOM   2737  CD  PRO A 168      39.207 -19.351  13.400  1.00 90.78           C  
ATOM   2738  HD2 PRO A 168      38.929 -18.601  12.660  1.00 90.78           H  
ATOM   2739  HD3 PRO A 168      38.996 -18.983  14.404  1.00 90.78           H  
ATOM   2740  N   SER A 169      38.195 -22.187  15.611  1.00 88.79           N  
ATOM   2741  H   SER A 169      37.929 -21.213  15.612  1.00 88.79           H  
ATOM   2742  CA  SER A 169      37.642 -23.020  16.693  1.00 88.79           C  
ATOM   2743  HA  SER A 169      38.350 -23.819  16.915  1.00 88.79           H  
ATOM   2744  C   SER A 169      36.324 -23.692  16.296  1.00 88.79           C  
ATOM   2745  CB  SER A 169      37.475 -22.203  17.980  1.00 88.79           C  
ATOM   2746  HB2 SER A 169      38.452 -21.850  18.311  1.00 88.79           H  
ATOM   2747  HB3 SER A 169      37.047 -22.834  18.758  1.00 88.79           H  
ATOM   2748  O   SER A 169      36.063 -24.822  16.708  1.00 88.79           O  
ATOM   2749  OG  SER A 169      36.629 -21.094  17.759  1.00 88.79           O  
ATOM   2750  HG  SER A 169      36.458 -20.634  18.584  1.00 88.79           H  
ATOM   2751  N   GLN A 170      35.520 -23.050  15.445  1.00 89.34           N  
ATOM   2752  H   GLN A 170      35.739 -22.089  15.221  1.00 89.34           H  
ATOM   2753  CA  GLN A 170      34.361 -23.658  14.790  1.00 89.34           C  
ATOM   2754  HA  GLN A 170      33.696 -24.070  15.549  1.00 89.34           H  
ATOM   2755  C   GLN A 170      34.803 -24.844  13.912  1.00 89.34           C  
ATOM   2756  CB  GLN A 170      33.582 -22.578  14.007  1.00 89.34           C  
ATOM   2757  HB2 GLN A 170      34.275 -21.991  13.406  1.00 89.34           H  
ATOM   2758  HB3 GLN A 170      32.881 -23.064  13.328  1.00 89.34           H  
ATOM   2759  O   GLN A 170      34.380 -25.972  14.159  1.00 89.34           O  
ATOM   2760  CG  GLN A 170      32.775 -21.645  14.932  1.00 89.34           C  
ATOM   2761  HG2 GLN A 170      32.039 -22.239  15.474  1.00 89.34           H  
ATOM   2762  HG3 GLN A 170      33.436 -21.182  15.664  1.00 89.34           H  
ATOM   2763  CD  GLN A 170      32.053 -20.527  14.171  1.00 89.34           C  
ATOM   2764  NE2 GLN A 170      30.744 -20.424  14.265  1.00 89.34           N  
ATOM   2765 HE21 GLN A 170      30.296 -19.725  13.690  1.00 89.34           H  
ATOM   2766 HE22 GLN A 170      30.181 -21.068  14.803  1.00 89.34           H  
ATOM   2767  OE1 GLN A 170      32.649 -19.707  13.484  1.00 89.34           O  
ATOM   2768  N   LEU A 171      35.735 -24.637  12.969  1.00 89.94           N  
ATOM   2769  H   LEU A 171      36.067 -23.694  12.826  1.00 89.94           H  
ATOM   2770  CA  LEU A 171      36.208 -25.693  12.057  1.00 89.94           C  
ATOM   2771  HA  LEU A 171      35.344 -26.119  11.547  1.00 89.94           H  
ATOM   2772  C   LEU A 171      36.911 -26.865  12.769  1.00 89.94           C  
ATOM   2773  CB  LEU A 171      37.157 -25.082  11.010  1.00 89.94           C  
ATOM   2774  HB2 LEU A 171      37.950 -24.548  11.535  1.00 89.94           H  
ATOM   2775  HB3 LEU A 171      37.623 -25.897  10.455  1.00 89.94           H  
ATOM   2776  O   LEU A 171      36.756 -28.017  12.346  1.00 89.94           O  
ATOM   2777  CG  LEU A 171      36.502 -24.129   9.993  1.00 89.94           C  
ATOM   2778  HG  LEU A 171      36.015 -23.306  10.516  1.00 89.94           H  
ATOM   2779  CD1 LEU A 171      37.602 -23.559   9.095  1.00 89.94           C  
ATOM   2780 HD11 LEU A 171      38.132 -24.367   8.592  1.00 89.94           H  
ATOM   2781 HD12 LEU A 171      37.159 -22.899   8.350  1.00 89.94           H  
ATOM   2782 HD13 LEU A 171      38.300 -22.982   9.702  1.00 89.94           H  
ATOM   2783  CD2 LEU A 171      35.452 -24.810   9.115  1.00 89.94           C  
ATOM   2784 HD21 LEU A 171      35.860 -25.701   8.639  1.00 89.94           H  
ATOM   2785 HD22 LEU A 171      35.114 -24.116   8.345  1.00 89.94           H  
ATOM   2786 HD23 LEU A 171      34.583 -25.083   9.714  1.00 89.94           H  
ATOM   2787  N   SER A 172      37.668 -26.595  13.842  1.00 84.25           N  
ATOM   2788  H   SER A 172      37.773 -25.633  14.133  1.00 84.25           H  
ATOM   2789  CA  SER A 172      38.373 -27.628  14.621  1.00 84.25           C  
ATOM   2790  HA  SER A 172      38.862 -28.303  13.918  1.00 84.25           H  
ATOM   2791  C   SER A 172      37.450 -28.486  15.500  1.00 84.25           C  
ATOM   2792  CB  SER A 172      39.467 -26.991  15.486  1.00 84.25           C  
ATOM   2793  HB2 SER A 172      40.123 -27.776  15.864  1.00 84.25           H  
ATOM   2794  HB3 SER A 172      40.059 -26.306  14.880  1.00 84.25           H  
ATOM   2795  O   SER A 172      37.832 -29.600  15.869  1.00 84.25           O  
ATOM   2796  OG  SER A 172      38.899 -26.302  16.583  1.00 84.25           O  
ATOM   2797  HG  SER A 172      39.584 -25.787  17.016  1.00 84.25           H  
ATOM   2798  N   GLY A 173      36.238 -27.998  15.803  1.00 73.93           N  
ATOM   2799  H   GLY A 173      35.996 -27.090  15.434  1.00 73.93           H  
ATOM   2800  CA  GLY A 173      35.230 -28.676  16.627  1.00 73.93           C  
ATOM   2801  HA2 GLY A 173      35.496 -29.727  16.740  1.00 73.93           H  
ATOM   2802  HA3 GLY A 173      34.264 -28.607  16.127  1.00 73.93           H  
ATOM   2803  C   GLY A 173      35.056 -28.149  18.049  1.00 73.93           C  
ATOM   2804  O   GLY A 173      34.203 -28.649  18.780  1.00 73.93           O  
ATOM   2805  N   GLU A 174      35.824 -27.144  18.467  1.00 64.71           N  
ATOM   2806  H   GLU A 174      36.476 -26.729  17.817  1.00 64.71           H  
ATOM   2807  CA  GLU A 174      35.646 -26.519  19.785  1.00 64.71           C  
ATOM   2808  HA  GLU A 174      35.492 -27.303  20.527  1.00 64.71           H  
ATOM   2809  C   GLU A 174      34.390 -25.620  19.837  1.00 64.71           C  
ATOM   2810  CB  GLU A 174      36.921 -25.745  20.176  1.00 64.71           C  
ATOM   2811  HB2 GLU A 174      36.736 -25.232  21.120  1.00 64.71           H  
ATOM   2812  HB3 GLU A 174      37.133 -24.998  19.411  1.00 64.71           H  
ATOM   2813  O   GLU A 174      33.789 -25.454  20.899  1.00 64.71           O  
ATOM   2814  CG  GLU A 174      38.150 -26.661  20.352  1.00 64.71           C  
ATOM   2815  HG2 GLU A 174      38.408 -27.106  19.392  1.00 64.71           H  
ATOM   2816  HG3 GLU A 174      37.878 -27.468  21.032  1.00 64.71           H  
ATOM   2817  CD  GLU A 174      39.389 -25.932  20.911  1.00 64.71           C  
ATOM   2818  OE1 GLU A 174      40.168 -26.585  21.647  1.00 64.71           O  
ATOM   2819  OE2 GLU A 174      39.571 -24.729  20.610  1.00 64.71           O  
ATOM   2820  N   GLY A 175      33.964 -25.069  18.694  1.00 57.33           N  
ATOM   2821  H   GLY A 175      34.526 -25.254  17.875  1.00 57.33           H  
ATOM   2822  CA  GLY A 175      32.936 -24.025  18.571  1.00 57.33           C  
ATOM   2823  HA2 GLY A 175      33.076 -23.312  19.384  1.00 57.33           H  
ATOM   2824  HA3 GLY A 175      33.100 -23.484  17.639  1.00 57.33           H  
ATOM   2825  C   GLY A 175      31.460 -24.455  18.603  1.00 57.33           C  
ATOM   2826  O   GLY A 175      30.621 -23.679  18.165  1.00 57.33           O  
ATOM   2827  N   GLN A 176      31.120 -25.655  19.089  1.00 64.28           N  
ATOM   2828  H   GLN A 176      31.873 -26.234  19.433  1.00 64.28           H  
ATOM   2829  CA  GLN A 176      29.728 -26.148  19.241  1.00 64.28           C  
ATOM   2830  HA  GLN A 176      29.816 -27.201  19.506  1.00 64.28           H  
ATOM   2831  C   GLN A 176      28.848 -26.176  17.964  1.00 64.28           C  
ATOM   2832  CB  GLN A 176      29.016 -25.456  20.427  1.00 64.28           C  
ATOM   2833  HB2 GLN A 176      28.970 -24.381  20.254  1.00 64.28           H  
ATOM   2834  HB3 GLN A 176      27.996 -25.832  20.499  1.00 64.28           H  
ATOM   2835  O   GLN A 176      27.618 -26.247  18.071  1.00 64.28           O  
ATOM   2836  CG  GLN A 176      29.697 -25.735  21.773  1.00 64.28           C  
ATOM   2837  HG2 GLN A 176      29.846 -26.810  21.871  1.00 64.28           H  
ATOM   2838  HG3 GLN A 176      30.673 -25.251  21.798  1.00 64.28           H  
ATOM   2839  CD  GLN A 176      28.882 -25.244  22.970  1.00 64.28           C  
ATOM   2840  NE2 GLN A 176      29.008 -25.885  24.112  1.00 64.28           N  
ATOM   2841 HE21 GLN A 176      28.459 -25.510  24.872  1.00 64.28           H  
ATOM   2842 HE22 GLN A 176      29.643 -26.667  24.180  1.00 64.28           H  
ATOM   2843  OE1 GLN A 176      28.125 -24.290  22.945  1.00 64.28           O  
ATOM   2844  N   LEU A 177      29.472 -26.196  16.781  1.00 77.43           N  
ATOM   2845  H   LEU A 177      30.477 -26.091  16.776  1.00 77.43           H  
ATOM   2846  CA  LEU A 177      28.831 -26.550  15.508  1.00 77.43           C  
ATOM   2847  HA  LEU A 177      28.115 -25.779  15.224  1.00 77.43           H  
ATOM   2848  C   LEU A 177      28.054 -27.876  15.636  1.00 77.43           C  
ATOM   2849  CB  LEU A 177      29.913 -26.670  14.413  1.00 77.43           C  
ATOM   2850  HB2 LEU A 177      29.458 -27.129  13.535  1.00 77.43           H  
ATOM   2851  HB3 LEU A 177      30.676 -27.371  14.753  1.00 77.43           H  
ATOM   2852  O   LEU A 177      28.544 -28.818  16.269  1.00 77.43           O  
ATOM   2853  CG  LEU A 177      30.615 -25.369  13.967  1.00 77.43           C  
ATOM   2854  HG  LEU A 177      31.322 -25.072  14.742  1.00 77.43           H  
ATOM   2855  CD1 LEU A 177      31.392 -25.667  12.682  1.00 77.43           C  
ATOM   2856 HD11 LEU A 177      31.922 -24.782  12.331  1.00 77.43           H  
ATOM   2857 HD12 LEU A 177      30.695 -25.971  11.901  1.00 77.43           H  
ATOM   2858 HD13 LEU A 177      32.108 -26.470  12.859  1.00 77.43           H  
ATOM   2859  CD2 LEU A 177      29.699 -24.176  13.684  1.00 77.43           C  
ATOM   2860 HD21 LEU A 177      28.995 -24.440  12.894  1.00 77.43           H  
ATOM   2861 HD22 LEU A 177      29.146 -23.897  14.581  1.00 77.43           H  
ATOM   2862 HD23 LEU A 177      30.286 -23.321  13.350  1.00 77.43           H  
ATOM   2863  N   VAL A 178      26.854 -27.953  15.052  1.00 75.38           N  
ATOM   2864  H   VAL A 178      26.615 -27.205  14.416  1.00 75.38           H  
ATOM   2865  CA  VAL A 178      26.064 -29.198  14.987  1.00 75.38           C  
ATOM   2866  HA  VAL A 178      25.977 -29.629  15.984  1.00 75.38           H  
ATOM   2867  C   VAL A 178      26.776 -30.211  14.102  1.00 75.38           C  
ATOM   2868  CB  VAL A 178      24.650 -28.962  14.414  1.00 75.38           C  
ATOM   2869  HB  VAL A 178      24.730 -28.541  13.412  1.00 75.38           H  
ATOM   2870  O   VAL A 178      26.996 -31.350  14.514  1.00 75.38           O  
ATOM   2871  CG1 VAL A 178      23.834 -30.258  14.333  1.00 75.38           C  
ATOM   2872 HG11 VAL A 178      23.704 -30.698  15.321  1.00 75.38           H  
ATOM   2873 HG12 VAL A 178      24.320 -30.980  13.676  1.00 75.38           H  
ATOM   2874 HG13 VAL A 178      22.867 -30.036  13.882  1.00 75.38           H  
ATOM   2875  CG2 VAL A 178      23.852 -27.989  15.282  1.00 75.38           C  
ATOM   2876 HG21 VAL A 178      23.840 -28.332  16.317  1.00 75.38           H  
ATOM   2877 HG22 VAL A 178      22.834 -27.911  14.902  1.00 75.38           H  
ATOM   2878 HG23 VAL A 178      24.314 -27.006  15.194  1.00 75.38           H  
ATOM   2879  N   THR A 179      27.195 -29.775  12.916  1.00 80.44           N  
ATOM   2880  H   THR A 179      27.017 -28.812  12.666  1.00 80.44           H  
ATOM   2881  CA  THR A 179      27.666 -30.619  11.811  1.00 80.44           C  
ATOM   2882  HA  THR A 179      27.061 -31.526  11.828  1.00 80.44           H  
ATOM   2883  C   THR A 179      29.113 -31.106  11.994  1.00 80.44           C  
ATOM   2884  CB  THR A 179      27.401 -29.928  10.448  1.00 80.44           C  
ATOM   2885  HB  THR A 179      28.313 -29.906   9.851  1.00 80.44           H  
ATOM   2886  O   THR A 179      29.776 -31.523  11.048  1.00 80.44           O  
ATOM   2887  CG2 THR A 179      26.297 -30.612   9.650  1.00 80.44           C  
ATOM   2888 HG21 THR A 179      26.714 -31.484   9.145  1.00 80.44           H  
ATOM   2889 HG22 THR A 179      25.474 -30.914  10.299  1.00 80.44           H  
ATOM   2890 HG23 THR A 179      25.897 -29.948   8.885  1.00 80.44           H  
ATOM   2891  OG1 THR A 179      26.948 -28.607  10.596  1.00 80.44           O  
ATOM   2892  HG1 THR A 179      26.564 -28.325   9.763  1.00 80.44           H  
ATOM   2893  N   TYR A 180      29.632 -31.119  13.230  1.00 77.89           N  
ATOM   2894  H   TYR A 180      29.024 -30.827  13.981  1.00 77.89           H  
ATOM   2895  CA  TYR A 180      30.955 -31.672  13.549  1.00 77.89           C  
ATOM   2896  HA  TYR A 180      31.666 -31.147  12.911  1.00 77.89           H  
ATOM   2897  C   TYR A 180      31.154 -33.170  13.222  1.00 77.89           C  
ATOM   2898  CB  TYR A 180      31.335 -31.373  15.009  1.00 77.89           C  
ATOM   2899  HB2 TYR A 180      30.641 -31.883  15.677  1.00 77.89           H  
ATOM   2900  HB3 TYR A 180      31.236 -30.302  15.186  1.00 77.89           H  
ATOM   2901  O   TYR A 180      32.268 -33.521  12.825  1.00 77.89           O  
ATOM   2902  CG  TYR A 180      32.761 -31.791  15.337  1.00 77.89           C  
ATOM   2903  CD1 TYR A 180      33.026 -32.954  16.090  1.00 77.89           C  
ATOM   2904  HD1 TYR A 180      32.205 -33.547  16.465  1.00 77.89           H  
ATOM   2905  CD2 TYR A 180      33.832 -31.044  14.817  1.00 77.89           C  
ATOM   2906  HD2 TYR A 180      33.631 -30.136  14.267  1.00 77.89           H  
ATOM   2907  CE1 TYR A 180      34.359 -33.344  16.345  1.00 77.89           C  
ATOM   2908  HE1 TYR A 180      34.571 -34.221  16.938  1.00 77.89           H  
ATOM   2909  CE2 TYR A 180      35.159 -31.455  15.023  1.00 77.89           C  
ATOM   2910  HE2 TYR A 180      35.971 -30.873  14.613  1.00 77.89           H  
ATOM   2911  OH  TYR A 180      36.718 -32.890  16.123  1.00 77.89           O  
ATOM   2912  HH  TYR A 180      37.290 -32.175  15.835  1.00 77.89           H  
ATOM   2913  CZ  TYR A 180      35.428 -32.583  15.823  1.00 77.89           C  
ATOM   2914  N   PRO A 181      30.149 -34.065  13.359  1.00 77.66           N  
ATOM   2915  CA  PRO A 181      30.287 -35.473  12.964  1.00 77.66           C  
ATOM   2916  HA  PRO A 181      31.161 -35.897  13.460  1.00 77.66           H  
ATOM   2917  C   PRO A 181      30.428 -35.689  11.449  1.00 77.66           C  
ATOM   2918  CB  PRO A 181      29.017 -36.172  13.474  1.00 77.66           C  
ATOM   2919  HB2 PRO A 181      29.235 -37.167  13.863  1.00 77.66           H  
ATOM   2920  HB3 PRO A 181      28.278 -36.238  12.676  1.00 77.66           H  
ATOM   2921  O   PRO A 181      30.905 -36.743  11.028  1.00 77.66           O  
ATOM   2922  CG  PRO A 181      28.485 -35.245  14.562  1.00 77.66           C  
ATOM   2923  HG2 PRO A 181      29.007 -35.433  15.500  1.00 77.66           H  
ATOM   2924  HG3 PRO A 181      27.406 -35.343  14.688  1.00 77.66           H  
ATOM   2925  CD  PRO A 181      28.868 -33.873  14.025  1.00 77.66           C  
ATOM   2926  HD2 PRO A 181      28.933 -33.161  14.848  1.00 77.66           H  
ATOM   2927  HD3 PRO A 181      28.124 -33.545  13.300  1.00 77.66           H  
ATOM   2928  N   LEU A 182      29.988 -34.707  10.661  1.00 87.13           N  
ATOM   2929  H   LEU A 182      29.701 -33.844  11.100  1.00 87.13           H  
ATOM   2930  CA  LEU A 182      29.812 -34.760   9.213  1.00 87.13           C  
ATOM   2931  HA  LEU A 182      29.677 -35.799   8.914  1.00 87.13           H  
ATOM   2932  C   LEU A 182      31.073 -34.245   8.468  1.00 87.13           C  
ATOM   2933  CB  LEU A 182      28.487 -34.004   8.921  1.00 87.13           C  
ATOM   2934  HB2 LEU A 182      28.423 -33.689   7.879  1.00 87.13           H  
ATOM   2935  HB3 LEU A 182      28.462 -33.090   9.515  1.00 87.13           H  
ATOM   2936  O   LEU A 182      32.071 -33.851   9.103  1.00 87.13           O  
ATOM   2937  CG  LEU A 182      27.248 -34.870   9.257  1.00 87.13           C  
ATOM   2938  HG  LEU A 182      27.485 -35.529  10.092  1.00 87.13           H  
ATOM   2939  CD1 LEU A 182      26.041 -34.042   9.673  1.00 87.13           C  
ATOM   2940 HD11 LEU A 182      26.277 -33.411  10.530  1.00 87.13           H  
ATOM   2941 HD12 LEU A 182      25.223 -34.703   9.957  1.00 87.13           H  
ATOM   2942 HD13 LEU A 182      25.689 -33.436   8.838  1.00 87.13           H  
ATOM   2943  CD2 LEU A 182      26.834 -35.729   8.065  1.00 87.13           C  
ATOM   2944 HD21 LEU A 182      27.648 -36.386   7.758  1.00 87.13           H  
ATOM   2945 HD22 LEU A 182      25.975 -36.344   8.331  1.00 87.13           H  
ATOM   2946 HD23 LEU A 182      26.541 -35.095   7.229  1.00 87.13           H  
ATOM   2947  N   PRO A 183      31.095 -34.306   7.120  1.00 89.69           N  
ATOM   2948  CA  PRO A 183      32.217 -33.845   6.305  1.00 89.69           C  
ATOM   2949  HA  PRO A 183      33.075 -34.472   6.545  1.00 89.69           H  
ATOM   2950  C   PRO A 183      32.625 -32.378   6.537  1.00 89.69           C  
ATOM   2951  CB  PRO A 183      31.817 -34.138   4.859  1.00 89.69           C  
ATOM   2952  HB2 PRO A 183      32.687 -34.365   4.243  1.00 89.69           H  
ATOM   2953  HB3 PRO A 183      31.260 -33.295   4.451  1.00 89.69           H  
ATOM   2954  O   PRO A 183      32.029 -31.631   7.315  1.00 89.69           O  
ATOM   2955  CG  PRO A 183      30.883 -35.336   4.979  1.00 89.69           C  
ATOM   2956  HG2 PRO A 183      31.460 -36.253   5.101  1.00 89.69           H  
ATOM   2957  HG3 PRO A 183      30.208 -35.409   4.126  1.00 89.69           H  
ATOM   2958  CD  PRO A 183      30.139 -35.010   6.270  1.00 89.69           C  
ATOM   2959  HD2 PRO A 183      29.784 -35.932   6.732  1.00 89.69           H  
ATOM   2960  HD3 PRO A 183      29.299 -34.356   6.038  1.00 89.69           H  
ATOM   2961  N   PHE A 184      33.740 -31.962   5.933  1.00 90.48           N  
ATOM   2962  H   PHE A 184      34.057 -32.465   5.117  1.00 90.48           H  
ATOM   2963  CA  PHE A 184      34.342 -30.664   6.262  1.00 90.48           C  
ATOM   2964  HA  PHE A 184      34.335 -30.538   7.345  1.00 90.48           H  
ATOM   2965  C   PHE A 184      33.544 -29.482   5.698  1.00 90.48           C  
ATOM   2966  CB  PHE A 184      35.800 -30.643   5.795  1.00 90.48           C  
ATOM   2967  HB2 PHE A 184      35.838 -30.909   4.738  1.00 90.48           H  
ATOM   2968  HB3 PHE A 184      36.355 -31.397   6.353  1.00 90.48           H  
ATOM   2969  O   PHE A 184      33.456 -28.437   6.342  1.00 90.48           O  
ATOM   2970  CG  PHE A 184      36.459 -29.291   5.985  1.00 90.48           C  
ATOM   2971  CD1 PHE A 184      36.459 -28.372   4.922  1.00 90.48           C  
ATOM   2972  HD1 PHE A 184      36.018 -28.642   3.974  1.00 90.48           H  
ATOM   2973  CD2 PHE A 184      36.961 -28.903   7.243  1.00 90.48           C  
ATOM   2974  HD2 PHE A 184      36.905 -29.584   8.079  1.00 90.48           H  
ATOM   2975  CE1 PHE A 184      36.948 -27.071   5.116  1.00 90.48           C  
ATOM   2976  HE1 PHE A 184      36.855 -26.353   4.315  1.00 90.48           H  
ATOM   2977  CE2 PHE A 184      37.501 -27.615   7.421  1.00 90.48           C  
ATOM   2978  HE2 PHE A 184      37.885 -27.314   8.385  1.00 90.48           H  
ATOM   2979  CZ  PHE A 184      37.491 -26.697   6.357  1.00 90.48           C  
ATOM   2980  HZ  PHE A 184      37.861 -25.693   6.505  1.00 90.48           H  
ATOM   2981  N   GLU A 185      32.951 -29.661   4.524  1.00 91.89           N  
ATOM   2982  H   GLU A 185      33.091 -30.541   4.049  1.00 91.89           H  
ATOM   2983  CA  GLU A 185      32.124 -28.682   3.835  1.00 91.89           C  
ATOM   2984  HA  GLU A 185      32.731 -27.786   3.709  1.00 91.89           H  
ATOM   2985  C   GLU A 185      30.933 -28.245   4.694  1.00 91.89           C  
ATOM   2986  CB  GLU A 185      31.745 -29.169   2.419  1.00 91.89           C  
ATOM   2987  HB2 GLU A 185      31.108 -28.399   1.982  1.00 91.89           H  
ATOM   2988  HB3 GLU A 185      32.649 -29.209   1.811  1.00 91.89           H  
ATOM   2989  O   GLU A 185      30.806 -27.052   4.945  1.00 91.89           O  
ATOM   2990  CG  GLU A 185      31.007 -30.516   2.288  1.00 91.89           C  
ATOM   2991  HG2 GLU A 185      30.239 -30.585   3.058  1.00 91.89           H  
ATOM   2992  HG3 GLU A 185      30.498 -30.507   1.324  1.00 91.89           H  
ATOM   2993  CD  GLU A 185      31.897 -31.772   2.331  1.00 91.89           C  
ATOM   2994  OE1 GLU A 185      31.442 -32.841   1.891  1.00 91.89           O  
ATOM   2995  OE2 GLU A 185      33.041 -31.751   2.851  1.00 91.89           O  
ATOM   2996  N   PHE A 186      30.188 -29.175   5.298  1.00 92.58           N  
ATOM   2997  H   PHE A 186      30.312 -30.136   5.014  1.00 92.58           H  
ATOM   2998  CA  PHE A 186      29.101 -28.888   6.244  1.00 92.58           C  
ATOM   2999  HA  PHE A 186      28.269 -28.424   5.714  1.00 92.58           H  
ATOM   3000  C   PHE A 186      29.521 -27.948   7.382  1.00 92.58           C  
ATOM   3001  CB  PHE A 186      28.615 -30.200   6.867  1.00 92.58           C  
ATOM   3002  HB2 PHE A 186      29.452 -30.740   7.311  1.00 92.58           H  
ATOM   3003  HB3 PHE A 186      27.927 -29.936   7.669  1.00 92.58           H  
ATOM   3004  O   PHE A 186      28.816 -26.995   7.703  1.00 92.58           O  
ATOM   3005  CG  PHE A 186      27.879 -31.113   5.919  1.00 92.58           C  
ATOM   3006  CD1 PHE A 186      26.473 -31.145   5.931  1.00 92.58           C  
ATOM   3007  HD1 PHE A 186      25.897 -30.539   6.614  1.00 92.58           H  
ATOM   3008  CD2 PHE A 186      28.595 -31.910   5.006  1.00 92.58           C  
ATOM   3009  HD2 PHE A 186      29.675 -31.897   5.003  1.00 92.58           H  
ATOM   3010  CE1 PHE A 186      25.795 -31.953   5.013  1.00 92.58           C  
ATOM   3011  HE1 PHE A 186      24.715 -31.977   5.001  1.00 92.58           H  
ATOM   3012  CE2 PHE A 186      27.910 -32.685   4.057  1.00 92.58           C  
ATOM   3013  HE2 PHE A 186      28.447 -33.245   3.306  1.00 92.58           H  
ATOM   3014  CZ  PHE A 186      26.508 -32.687   4.057  1.00 92.58           C  
ATOM   3015  HZ  PHE A 186      25.957 -33.212   3.291  1.00 92.58           H  
ATOM   3016  N   ARG A 187      30.700 -28.174   7.981  1.00 91.79           N  
ATOM   3017  H   ARG A 187      31.244 -28.955   7.645  1.00 91.79           H  
ATOM   3018  CA  ARG A 187      31.244 -27.294   9.034  1.00 91.79           C  
ATOM   3019  HA  ARG A 187      30.470 -27.116   9.781  1.00 91.79           H  
ATOM   3020  C   ARG A 187      31.647 -25.922   8.516  1.00 91.79           C  
ATOM   3021  CB  ARG A 187      32.468 -27.935   9.684  1.00 91.79           C  
ATOM   3022  HB2 ARG A 187      33.036 -27.162  10.201  1.00 91.79           H  
ATOM   3023  HB3 ARG A 187      33.107 -28.376   8.920  1.00 91.79           H  
ATOM   3024  O   ARG A 187      31.552 -24.945   9.257  1.00 91.79           O  
ATOM   3025  CG  ARG A 187      32.072 -28.988  10.711  1.00 91.79           C  
ATOM   3026  HG2 ARG A 187      31.467 -29.765  10.243  1.00 91.79           H  
ATOM   3027  HG3 ARG A 187      31.496 -28.516  11.507  1.00 91.79           H  
ATOM   3028  CD  ARG A 187      33.353 -29.581  11.293  1.00 91.79           C  
ATOM   3029  HD2 ARG A 187      34.120 -28.810  11.363  1.00 91.79           H  
ATOM   3030  HD3 ARG A 187      33.136 -29.930  12.302  1.00 91.79           H  
ATOM   3031  NE  ARG A 187      33.805 -30.724  10.494  1.00 91.79           N  
ATOM   3032  HE  ARG A 187      33.077 -31.252  10.032  1.00 91.79           H  
ATOM   3033  NH1 ARG A 187      36.066 -30.596  10.945  1.00 91.79           N  
ATOM   3034 HH11 ARG A 187      35.939 -29.709  11.412  1.00 91.79           H  
ATOM   3035 HH12 ARG A 187      37.000 -30.972  10.867  1.00 91.79           H  
ATOM   3036  NH2 ARG A 187      35.195 -32.326   9.786  1.00 91.79           N  
ATOM   3037 HH21 ARG A 187      34.360 -32.804   9.479  1.00 91.79           H  
ATOM   3038 HH22 ARG A 187      36.088 -32.799   9.784  1.00 91.79           H  
ATOM   3039  CZ  ARG A 187      35.027 -31.200  10.416  1.00 91.79           C  
ATOM   3040  N   ALA A 188      32.142 -25.843   7.283  1.00 94.11           N  
ATOM   3041  H   ALA A 188      32.171 -26.683   6.723  1.00 94.11           H  
ATOM   3042  CA  ALA A 188      32.463 -24.573   6.651  1.00 94.11           C  
ATOM   3043  HA  ALA A 188      33.024 -23.963   7.359  1.00 94.11           H  
ATOM   3044  C   ALA A 188      31.181 -23.789   6.321  1.00 94.11           C  
ATOM   3045  CB  ALA A 188      33.363 -24.835   5.437  1.00 94.11           C  
ATOM   3046  HB1 ALA A 188      33.599 -23.891   4.946  1.00 94.11           H  
ATOM   3047  HB2 ALA A 188      32.853 -25.487   4.728  1.00 94.11           H  
ATOM   3048  HB3 ALA A 188      34.285 -25.319   5.760  1.00 94.11           H  
ATOM   3049  O   ALA A 188      31.124 -22.602   6.631  1.00 94.11           O  
ATOM   3050  N   ILE A 189      30.147 -24.452   5.795  1.00 94.90           N  
ATOM   3051  H   ILE A 189      30.274 -25.428   5.568  1.00 94.90           H  
ATOM   3052  CA  ILE A 189      28.829 -23.871   5.505  1.00 94.90           C  
ATOM   3053  HA  ILE A 189      28.967 -22.988   4.881  1.00 94.90           H  
ATOM   3054  C   ILE A 189      28.145 -23.413   6.801  1.00 94.90           C  
ATOM   3055  CB  ILE A 189      27.953 -24.869   4.714  1.00 94.90           C  
ATOM   3056  HB  ILE A 189      27.843 -25.765   5.324  1.00 94.90           H  
ATOM   3057  O   ILE A 189      27.813 -22.234   6.894  1.00 94.90           O  
ATOM   3058  CG1 ILE A 189      28.584 -25.265   3.359  1.00 94.90           C  
ATOM   3059 HG12 ILE A 189      29.653 -25.444   3.475  1.00 94.90           H  
ATOM   3060 HG13 ILE A 189      28.461 -24.464   2.631  1.00 94.90           H  
ATOM   3061  CG2 ILE A 189      26.552 -24.291   4.453  1.00 94.90           C  
ATOM   3062 HG21 ILE A 189      26.031 -24.126   5.396  1.00 94.90           H  
ATOM   3063 HG22 ILE A 189      25.946 -24.996   3.883  1.00 94.90           H  
ATOM   3064 HG23 ILE A 189      26.617 -23.357   3.895  1.00 94.90           H  
ATOM   3065  CD1 ILE A 189      27.960 -26.556   2.826  1.00 94.90           C  
ATOM   3066 HD11 ILE A 189      26.972 -26.359   2.410  1.00 94.90           H  
ATOM   3067 HD12 ILE A 189      28.593 -26.988   2.051  1.00 94.90           H  
ATOM   3068 HD13 ILE A 189      27.884 -27.291   3.628  1.00 94.90           H  
ATOM   3069  N   GLU A 190      28.024 -24.264   7.837  1.00 92.67           N  
ATOM   3070  H   GLU A 190      28.274 -25.233   7.703  1.00 92.67           H  
ATOM   3071  CA  GLU A 190      27.437 -23.862   9.134  1.00 92.67           C  
ATOM   3072  HA  GLU A 190      26.407 -23.554   8.952  1.00 92.67           H  
ATOM   3073  C   GLU A 190      28.186 -22.645   9.694  1.00 92.67           C  
ATOM   3074  CB  GLU A 190      27.413 -25.008  10.187  1.00 92.67           C  
ATOM   3075  HB2 GLU A 190      28.433 -25.206  10.517  1.00 92.67           H  
ATOM   3076  HB3 GLU A 190      27.020 -25.913   9.724  1.00 92.67           H  
ATOM   3077  O   GLU A 190      27.557 -21.664  10.073  1.00 92.67           O  
ATOM   3078  CG  GLU A 190      26.526 -24.639  11.412  1.00 92.67           C  
ATOM   3079  HG2 GLU A 190      25.490 -24.579  11.078  1.00 92.67           H  
ATOM   3080  HG3 GLU A 190      26.812 -23.643  11.751  1.00 92.67           H  
ATOM   3081  CD  GLU A 190      26.590 -25.561  12.655  1.00 92.67           C  
ATOM   3082  OE1 GLU A 190      26.019 -25.197  13.720  1.00 92.67           O  
ATOM   3083  OE2 GLU A 190      27.297 -26.588  12.649  1.00 92.67           O  
ATOM   3084  N   ALA A 191      29.526 -22.636   9.686  1.00 92.70           N  
ATOM   3085  H   ALA A 191      30.017 -23.448   9.339  1.00 92.70           H  
ATOM   3086  CA  ALA A 191      30.297 -21.495  10.182  1.00 92.70           C  
ATOM   3087  HA  ALA A 191      29.970 -21.289  11.201  1.00 92.70           H  
ATOM   3088  C   ALA A 191      30.073 -20.200   9.369  1.00 92.70           C  
ATOM   3089  CB  ALA A 191      31.780 -21.880  10.231  1.00 92.70           C  
ATOM   3090  HB1 ALA A 191      31.909 -22.765  10.855  1.00 92.70           H  
ATOM   3091  HB2 ALA A 191      32.142 -22.094   9.226  1.00 92.70           H  
ATOM   3092  HB3 ALA A 191      32.357 -21.059  10.657  1.00 92.70           H  
ATOM   3093  O   ALA A 191      30.031 -19.118   9.960  1.00 92.70           O  
ATOM   3094  N   LEU A 192      29.914 -20.291   8.043  1.00 94.17           N  
ATOM   3095  H   LEU A 192      29.935 -21.211   7.627  1.00 94.17           H  
ATOM   3096  CA  LEU A 192      29.669 -19.150   7.149  1.00 94.17           C  
ATOM   3097  HA  LEU A 192      30.331 -18.333   7.435  1.00 94.17           H  
ATOM   3098  C   LEU A 192      28.237 -18.607   7.294  1.00 94.17           C  
ATOM   3099  CB  LEU A 192      29.985 -19.564   5.695  1.00 94.17           C  
ATOM   3100  HB2 LEU A 192      29.588 -18.813   5.012  1.00 94.17           H  
ATOM   3101  HB3 LEU A 192      29.467 -20.499   5.483  1.00 94.17           H  
ATOM   3102  O   LEU A 192      28.064 -17.409   7.522  1.00 94.17           O  
ATOM   3103  CG  LEU A 192      31.491 -19.744   5.410  1.00 94.17           C  
ATOM   3104  HG  LEU A 192      31.970 -20.279   6.230  1.00 94.17           H  
ATOM   3105  CD1 LEU A 192      31.731 -20.514   4.115  1.00 94.17           C  
ATOM   3106 HD11 LEU A 192      31.321 -19.965   3.268  1.00 94.17           H  
ATOM   3107 HD12 LEU A 192      32.798 -20.683   3.966  1.00 94.17           H  
ATOM   3108 HD13 LEU A 192      31.227 -21.478   4.183  1.00 94.17           H  
ATOM   3109  CD2 LEU A 192      32.205 -18.405   5.253  1.00 94.17           C  
ATOM   3110 HD21 LEU A 192      33.274 -18.568   5.118  1.00 94.17           H  
ATOM   3111 HD22 LEU A 192      32.032 -17.810   6.149  1.00 94.17           H  
ATOM   3112 HD23 LEU A 192      31.800 -17.877   4.389  1.00 94.17           H  
ATOM   3113  N   LEU A 193      27.222 -19.475   7.263  1.00 94.83           N  
ATOM   3114  H   LEU A 193      27.430 -20.448   7.091  1.00 94.83           H  
ATOM   3115  CA  LEU A 193      25.819 -19.104   7.486  1.00 94.83           C  
ATOM   3116  HA  LEU A 193      25.548 -18.299   6.802  1.00 94.83           H  
ATOM   3117  C   LEU A 193      25.602 -18.572   8.911  1.00 94.83           C  
ATOM   3118  CB  LEU A 193      24.911 -20.319   7.213  1.00 94.83           C  
ATOM   3119  HB2 LEU A 193      25.216 -21.132   7.871  1.00 94.83           H  
ATOM   3120  HB3 LEU A 193      23.888 -20.047   7.472  1.00 94.83           H  
ATOM   3121  O   LEU A 193      24.938 -17.555   9.104  1.00 94.83           O  
ATOM   3122  CG  LEU A 193      24.906 -20.840   5.762  1.00 94.83           C  
ATOM   3123  HG  LEU A 193      25.925 -21.073   5.453  1.00 94.83           H  
ATOM   3124  CD1 LEU A 193      24.067 -22.110   5.678  1.00 94.83           C  
ATOM   3125 HD11 LEU A 193      24.165 -22.541   4.682  1.00 94.83           H  
ATOM   3126 HD12 LEU A 193      24.404 -22.841   6.414  1.00 94.83           H  
ATOM   3127 HD13 LEU A 193      23.015 -21.886   5.855  1.00 94.83           H  
ATOM   3128  CD2 LEU A 193      24.313 -19.835   4.774  1.00 94.83           C  
ATOM   3129 HD21 LEU A 193      24.871 -18.899   4.787  1.00 94.83           H  
ATOM   3130 HD22 LEU A 193      24.346 -20.252   3.768  1.00 94.83           H  
ATOM   3131 HD23 LEU A 193      23.270 -19.640   5.025  1.00 94.83           H  
ATOM   3132  N   GLN A 194      26.241 -19.181   9.919  1.00 91.13           N  
ATOM   3133  H   GLN A 194      26.755 -20.025   9.715  1.00 91.13           H  
ATOM   3134  CA  GLN A 194      26.213 -18.682  11.297  1.00 91.13           C  
ATOM   3135  HA  GLN A 194      25.166 -18.552  11.572  1.00 91.13           H  
ATOM   3136  C   GLN A 194      26.901 -17.320  11.423  1.00 91.13           C  
ATOM   3137  CB  GLN A 194      26.827 -19.711  12.258  1.00 91.13           C  
ATOM   3138  HB2 GLN A 194      27.915 -19.669  12.210  1.00 91.13           H  
ATOM   3139  HB3 GLN A 194      26.518 -20.707  11.941  1.00 91.13           H  
ATOM   3140  O   GLN A 194      26.429 -16.481  12.186  1.00 91.13           O  
ATOM   3141  CG  GLN A 194      26.359 -19.585  13.712  1.00 91.13           C  
ATOM   3142  HG2 GLN A 194      25.280 -19.438  13.744  1.00 91.13           H  
ATOM   3143  HG3 GLN A 194      26.852 -18.734  14.183  1.00 91.13           H  
ATOM   3144  CD  GLN A 194      26.708 -20.861  14.476  1.00 91.13           C  
ATOM   3145  NE2 GLN A 194      25.894 -21.896  14.398  1.00 91.13           N  
ATOM   3146 HE21 GLN A 194      26.283 -22.790  14.661  1.00 91.13           H  
ATOM   3147 HE22 GLN A 194      25.130 -21.904  13.737  1.00 91.13           H  
ATOM   3148  OE1 GLN A 194      27.751 -20.956  15.104  1.00 91.13           O  
ATOM   3149  N   TYR A 195      27.983 -17.055  10.685  1.00 91.02           N  
ATOM   3150  H   TYR A 195      28.360 -17.775  10.085  1.00 91.02           H  
ATOM   3151  CA  TYR A 195      28.579 -15.718  10.630  1.00 91.02           C  
ATOM   3152  HA  TYR A 195      28.765 -15.378  11.649  1.00 91.02           H  
ATOM   3153  C   TYR A 195      27.629 -14.693   9.988  1.00 91.02           C  
ATOM   3154  CB  TYR A 195      29.929 -15.771   9.902  1.00 91.02           C  
ATOM   3155  HB2 TYR A 195      29.822 -16.308   8.959  1.00 91.02           H  
ATOM   3156  HB3 TYR A 195      30.634 -16.328  10.519  1.00 91.02           H  
ATOM   3157  O   TYR A 195      27.475 -13.586  10.516  1.00 91.02           O  
ATOM   3158  CG  TYR A 195      30.485 -14.390   9.619  1.00 91.02           C  
ATOM   3159  CD1 TYR A 195      30.396 -13.849   8.322  1.00 91.02           C  
ATOM   3160  HD1 TYR A 195      30.008 -14.451   7.514  1.00 91.02           H  
ATOM   3161  CD2 TYR A 195      30.948 -13.598  10.686  1.00 91.02           C  
ATOM   3162  HD2 TYR A 195      30.995 -14.019  11.680  1.00 91.02           H  
ATOM   3163  CE1 TYR A 195      30.747 -12.504   8.094  1.00 91.02           C  
ATOM   3164  HE1 TYR A 195      30.638 -12.069   7.112  1.00 91.02           H  
ATOM   3165  CE2 TYR A 195      31.277 -12.247  10.469  1.00 91.02           C  
ATOM   3166  HE2 TYR A 195      31.583 -11.627  11.298  1.00 91.02           H  
ATOM   3167  OH  TYR A 195      31.424 -10.377   8.983  1.00 91.02           O  
ATOM   3168  HH  TYR A 195      31.399  -9.913   9.823  1.00 91.02           H  
ATOM   3169  CZ  TYR A 195      31.158 -11.696   9.174  1.00 91.02           C  
ATOM   3170  N   TRP A 196      26.958 -15.060   8.894  1.00 93.25           N  
ATOM   3171  H   TRP A 196      27.139 -15.970   8.495  1.00 93.25           H  
ATOM   3172  CA  TRP A 196      26.044 -14.172   8.179  1.00 93.25           C  
ATOM   3173  HA  TRP A 196      26.559 -13.229   7.999  1.00 93.25           H  
ATOM   3174  C   TRP A 196      24.793 -13.835   8.995  1.00 93.25           C  
ATOM   3175  CB  TRP A 196      25.705 -14.777   6.816  1.00 93.25           C  
ATOM   3176  HB2 TRP A 196      26.638 -15.032   6.314  1.00 93.25           H  
ATOM   3177  HB3 TRP A 196      25.143 -15.700   6.959  1.00 93.25           H  
ATOM   3178  O   TRP A 196      24.531 -12.654   9.229  1.00 93.25           O  
ATOM   3179  CG  TRP A 196      24.933 -13.869   5.911  1.00 93.25           C  
ATOM   3180  CD1 TRP A 196      23.729 -14.154   5.367  1.00 93.25           C  
ATOM   3181  HD1 TRP A 196      23.179 -15.073   5.508  1.00 93.25           H  
ATOM   3182  CD2 TRP A 196      25.281 -12.529   5.429  1.00 93.25           C  
ATOM   3183  CE2 TRP A 196      24.220 -12.065   4.593  1.00 93.25           C  
ATOM   3184  CE3 TRP A 196      26.382 -11.657   5.607  1.00 93.25           C  
ATOM   3185  HE3 TRP A 196      27.215 -11.980   6.215  1.00 93.25           H  
ATOM   3186  NE1 TRP A 196      23.310 -13.098   4.588  1.00 93.25           N  
ATOM   3187  HE1 TRP A 196      22.437 -13.111   4.080  1.00 93.25           H  
ATOM   3188  CH2 TRP A 196      25.349  -9.963   4.179  1.00 93.25           C  
ATOM   3189  HH2 TRP A 196      25.373  -8.993   3.705  1.00 93.25           H  
ATOM   3190  CZ2 TRP A 196      24.243 -10.805   3.978  1.00 93.25           C  
ATOM   3191  HZ2 TRP A 196      23.416 -10.490   3.358  1.00 93.25           H  
ATOM   3192  CZ3 TRP A 196      26.418 -10.390   4.988  1.00 93.25           C  
ATOM   3193  HZ3 TRP A 196      27.269  -9.739   5.126  1.00 93.25           H  
ATOM   3194  N   ILE A 197      24.090 -14.828   9.555  1.00 94.16           N  
ATOM   3195  H   ILE A 197      24.331 -15.782   9.327  1.00 94.16           H  
ATOM   3196  CA  ILE A 197      22.893 -14.567  10.372  1.00 94.16           C  
ATOM   3197  HA  ILE A 197      22.255 -13.921   9.769  1.00 94.16           H  
ATOM   3198  C   ILE A 197      23.227 -13.778  11.649  1.00 94.16           C  
ATOM   3199  CB  ILE A 197      22.105 -15.871  10.647  1.00 94.16           C  
ATOM   3200  HB  ILE A 197      22.068 -16.446   9.722  1.00 94.16           H  
ATOM   3201  O   ILE A 197      22.496 -12.855  12.002  1.00 94.16           O  
ATOM   3202  CG1 ILE A 197      20.651 -15.613  11.097  1.00 94.16           C  
ATOM   3203 HG12 ILE A 197      20.639 -14.941  11.954  1.00 94.16           H  
ATOM   3204 HG13 ILE A 197      20.212 -16.558  11.414  1.00 94.16           H  
ATOM   3205  CG2 ILE A 197      22.786 -16.745  11.711  1.00 94.16           C  
ATOM   3206 HG21 ILE A 197      22.722 -16.279  12.694  1.00 94.16           H  
ATOM   3207 HG22 ILE A 197      22.285 -17.712  11.752  1.00 94.16           H  
ATOM   3208 HG23 ILE A 197      23.831 -16.895  11.441  1.00 94.16           H  
ATOM   3209  CD1 ILE A 197      19.749 -15.036   9.998  1.00 94.16           C  
ATOM   3210 HD11 ILE A 197      18.746 -14.895  10.401  1.00 94.16           H  
ATOM   3211 HD12 ILE A 197      19.695 -15.730   9.159  1.00 94.16           H  
ATOM   3212 HD13 ILE A 197      20.115 -14.070   9.652  1.00 94.16           H  
ATOM   3213  N   ASN A 198      24.380 -14.029  12.291  1.00 91.33           N  
ATOM   3214  H   ASN A 198      24.953 -14.793  11.964  1.00 91.33           H  
ATOM   3215  CA  ASN A 198      24.860 -13.197  13.406  1.00 91.33           C  
ATOM   3216  HA  ASN A 198      24.076 -13.125  14.159  1.00 91.33           H  
ATOM   3217  C   ASN A 198      25.185 -11.756  12.966  1.00 91.33           C  
ATOM   3218  CB  ASN A 198      26.109 -13.830  14.046  1.00 91.33           C  
ATOM   3219  HB2 ASN A 198      26.643 -13.060  14.602  1.00 91.33           H  
ATOM   3220  HB3 ASN A 198      26.783 -14.194  13.270  1.00 91.33           H  
ATOM   3221  O   ASN A 198      25.083 -10.829  13.769  1.00 91.33           O  
ATOM   3222  CG  ASN A 198      25.799 -14.924  15.052  1.00 91.33           C  
ATOM   3223  ND2 ASN A 198      26.348 -16.099  14.892  1.00 91.33           N  
ATOM   3224 HD21 ASN A 198      26.052 -16.808  15.547  1.00 91.33           H  
ATOM   3225 HD22 ASN A 198      26.696 -16.321  13.970  1.00 91.33           H  
ATOM   3226  OD1 ASN A 198      25.117 -14.728  16.038  1.00 91.33           O  
ATOM   3227  N   THR A 199      25.572 -11.544  11.705  1.00 92.58           N  
ATOM   3228  H   THR A 199      25.623 -12.336  11.080  1.00 92.58           H  
ATOM   3229  CA  THR A 199      25.843 -10.211  11.148  1.00 92.58           C  
ATOM   3230  HA  THR A 199      26.376  -9.627  11.898  1.00 92.58           H  
ATOM   3231  C   THR A 199      24.541  -9.461  10.851  1.00 92.58           C  
ATOM   3232  CB  THR A 199      26.762 -10.305   9.918  1.00 92.58           C  
ATOM   3233  HB  THR A 199      26.306 -10.924   9.146  1.00 92.58           H  
ATOM   3234  O   THR A 199      24.418  -8.300  11.245  1.00 92.58           O  
ATOM   3235  CG2 THR A 199      27.097  -8.938   9.320  1.00 92.58           C  
ATOM   3236 HG21 THR A 199      26.199  -8.486   8.901  1.00 92.58           H  
ATOM   3237 HG22 THR A 199      27.515  -8.288  10.089  1.00 92.58           H  
ATOM   3238 HG23 THR A 199      27.822  -9.067   8.517  1.00 92.58           H  
ATOM   3239  OG1 THR A 199      27.993 -10.874  10.312  1.00 92.58           O  
ATOM   3240  HG1 THR A 199      27.857 -11.823  10.364  1.00 92.58           H  
ATOM   3241  N   LEU A 200      23.539 -10.117  10.252  1.00 95.64           N  
ATOM   3242  H   LEU A 200      23.707 -11.063   9.939  1.00 95.64           H  
ATOM   3243  CA  LEU A 200      22.209  -9.539  10.009  1.00 95.64           C  
ATOM   3244  HA  LEU A 200      22.325  -8.571   9.521  1.00 95.64           H  
ATOM   3245  C   LEU A 200      21.448  -9.275  11.322  1.00 95.64           C  
ATOM   3246  CB  LEU A 200      21.398 -10.459   9.075  1.00 95.64           C  
ATOM   3247  HB2 LEU A 200      21.276 -11.430   9.555  1.00 95.64           H  
ATOM   3248  HB3 LEU A 200      20.408 -10.019   8.955  1.00 95.64           H  
ATOM   3249  O   LEU A 200      20.960  -8.166  11.547  1.00 95.64           O  
ATOM   3250  CG  LEU A 200      21.970 -10.682   7.661  1.00 95.64           C  
ATOM   3251  HG  LEU A 200      22.950 -11.154   7.730  1.00 95.64           H  
ATOM   3252  CD1 LEU A 200      21.033 -11.610   6.889  1.00 95.64           C  
ATOM   3253 HD11 LEU A 200      20.987 -12.586   7.371  1.00 95.64           H  
ATOM   3254 HD12 LEU A 200      21.396 -11.741   5.870  1.00 95.64           H  
ATOM   3255 HD13 LEU A 200      20.032 -11.182   6.835  1.00 95.64           H  
ATOM   3256  CD2 LEU A 200      22.113  -9.373   6.884  1.00 95.64           C  
ATOM   3257 HD21 LEU A 200      22.457  -9.596   5.874  1.00 95.64           H  
ATOM   3258 HD22 LEU A 200      21.150  -8.867   6.819  1.00 95.64           H  
ATOM   3259 HD23 LEU A 200      22.851  -8.727   7.360  1.00 95.64           H  
ATOM   3260  N   GLN A 201      21.435 -10.235  12.252  1.00 94.63           N  
ATOM   3261  H   GLN A 201      21.808 -11.143  12.015  1.00 94.63           H  
ATOM   3262  CA  GLN A 201      20.895 -10.037  13.602  1.00 94.63           C  
ATOM   3263  HA  GLN A 201      19.862  -9.701  13.507  1.00 94.63           H  
ATOM   3264  C   GLN A 201      21.675  -8.949  14.362  1.00 94.63           C  
ATOM   3265  CB  GLN A 201      20.908 -11.380  14.350  1.00 94.63           C  
ATOM   3266  HB2 GLN A 201      21.939 -11.673  14.548  1.00 94.63           H  
ATOM   3267  HB3 GLN A 201      20.445 -12.140  13.720  1.00 94.63           H  
ATOM   3268  O   GLN A 201      21.089  -8.155  15.101  1.00 94.63           O  
ATOM   3269  CG  GLN A 201      20.128 -11.311  15.670  1.00 94.63           C  
ATOM   3270  HG2 GLN A 201      20.567 -10.558  16.325  1.00 94.63           H  
ATOM   3271  HG3 GLN A 201      19.099 -11.022  15.456  1.00 94.63           H  
ATOM   3272  CD  GLN A 201      20.135 -12.640  16.420  1.00 94.63           C  
ATOM   3273  NE2 GLN A 201      18.994 -13.136  16.843  1.00 94.63           N  
ATOM   3274 HE21 GLN A 201      18.121 -12.730  16.540  1.00 94.63           H  
ATOM   3275 HE22 GLN A 201      19.042 -14.071  17.222  1.00 94.63           H  
ATOM   3276  OE1 GLN A 201      21.163 -13.241  16.675  1.00 94.63           O  
ATOM   3277  N   GLY A 202      22.986  -8.843  14.122  1.00 93.00           N  
ATOM   3278  H   GLY A 202      23.426  -9.568  13.573  1.00 93.00           H  
ATOM   3279  CA  GLY A 202      23.825  -7.733  14.566  1.00 93.00           C  
ATOM   3280  HA2 GLY A 202      23.865  -7.723  15.655  1.00 93.00           H  
ATOM   3281  HA3 GLY A 202      24.832  -7.885  14.179  1.00 93.00           H  
ATOM   3282  C   GLY A 202      23.315  -6.376  14.070  1.00 93.00           C  
ATOM   3283  O   GLY A 202      23.087  -5.492  14.896  1.00 93.00           O  
ATOM   3284  N   LYS A 203      23.061  -6.226  12.758  1.00 95.00           N  
ATOM   3285  H   LYS A 203      23.258  -7.010  12.152  1.00 95.00           H  
ATOM   3286  CA  LYS A 203      22.451  -5.020  12.161  1.00 95.00           C  
ATOM   3287  HA  LYS A 203      23.099  -4.164  12.352  1.00 95.00           H  
ATOM   3288  C   LYS A 203      21.106  -4.690  12.836  1.00 95.00           C  
ATOM   3289  CB  LYS A 203      22.289  -5.173  10.625  1.00 95.00           C  
ATOM   3290  HB2 LYS A 203      21.751  -6.097  10.415  1.00 95.00           H  
ATOM   3291  HB3 LYS A 203      21.669  -4.351  10.268  1.00 95.00           H  
ATOM   3292  O   LYS A 203      20.948  -3.576  13.344  1.00 95.00           O  
ATOM   3293  CG  LYS A 203      23.594  -5.162   9.793  1.00 95.00           C  
ATOM   3294  HG2 LYS A 203      24.270  -5.933  10.164  1.00 95.00           H  
ATOM   3295  HG3 LYS A 203      24.077  -4.193   9.915  1.00 95.00           H  
ATOM   3296  CD  LYS A 203      23.331  -5.411   8.286  1.00 95.00           C  
ATOM   3297  HD2 LYS A 203      22.605  -4.684   7.924  1.00 95.00           H  
ATOM   3298  HD3 LYS A 203      22.900  -6.405   8.166  1.00 95.00           H  
ATOM   3299  CE  LYS A 203      24.601  -5.311   7.416  1.00 95.00           C  
ATOM   3300  HE2 LYS A 203      25.357  -5.992   7.809  1.00 95.00           H  
ATOM   3301  HE3 LYS A 203      24.985  -4.294   7.491  1.00 95.00           H  
ATOM   3302  NZ  LYS A 203      24.352  -5.629   5.982  1.00 95.00           N  
ATOM   3303  HZ1 LYS A 203      23.538  -5.171   5.596  1.00 95.00           H  
ATOM   3304  HZ2 LYS A 203      24.075  -6.588   5.830  1.00 95.00           H  
ATOM   3305  HZ3 LYS A 203      25.127  -5.429   5.365  1.00 95.00           H  
ATOM   3306  N   LEU A 204      20.182  -5.656  12.943  1.00 96.83           N  
ATOM   3307  H   LEU A 204      20.367  -6.542  12.496  1.00 96.83           H  
ATOM   3308  CA  LEU A 204      18.860  -5.428  13.555  1.00 96.83           C  
ATOM   3309  HA  LEU A 204      18.402  -4.598  13.016  1.00 96.83           H  
ATOM   3310  C   LEU A 204      18.958  -5.019  15.034  1.00 96.83           C  
ATOM   3311  CB  LEU A 204      17.956  -6.671  13.401  1.00 96.83           C  
ATOM   3312  HB2 LEU A 204      18.352  -7.472  14.026  1.00 96.83           H  
ATOM   3313  HB3 LEU A 204      17.982  -7.027  12.371  1.00 96.83           H  
ATOM   3314  O   LEU A 204      18.318  -4.056  15.451  1.00 96.83           O  
ATOM   3315  CG  LEU A 204      16.483  -6.410  13.799  1.00 96.83           C  
ATOM   3316  HG  LEU A 204      16.446  -6.073  14.835  1.00 96.83           H  
ATOM   3317  CD1 LEU A 204      15.800  -5.357  12.921  1.00 96.83           C  
ATOM   3318 HD11 LEU A 204      15.870  -5.645  11.872  1.00 96.83           H  
ATOM   3319 HD12 LEU A 204      14.745  -5.282  13.185  1.00 96.83           H  
ATOM   3320 HD13 LEU A 204      16.255  -4.377  13.063  1.00 96.83           H  
ATOM   3321  CD2 LEU A 204      15.669  -7.696  13.703  1.00 96.83           C  
ATOM   3322 HD21 LEU A 204      15.656  -8.059  12.676  1.00 96.83           H  
ATOM   3323 HD22 LEU A 204      16.095  -8.458  14.356  1.00 96.83           H  
ATOM   3324 HD23 LEU A 204      14.640  -7.511  14.012  1.00 96.83           H  
ATOM   3325  N   SER A 205      19.796  -5.699  15.823  1.00 94.78           N  
ATOM   3326  H   SER A 205      20.271  -6.496  15.422  1.00 94.78           H  
ATOM   3327  CA  SER A 205      19.961  -5.435  17.263  1.00 94.78           C  
ATOM   3328  HA  SER A 205      18.973  -5.471  17.721  1.00 94.78           H  
ATOM   3329  C   SER A 205      20.551  -4.054  17.586  1.00 94.78           C  
ATOM   3330  CB  SER A 205      20.812  -6.534  17.910  1.00 94.78           C  
ATOM   3331  HB2 SER A 205      20.749  -6.434  18.994  1.00 94.78           H  
ATOM   3332  HB3 SER A 205      20.419  -7.511  17.630  1.00 94.78           H  
ATOM   3333  O   SER A 205      20.410  -3.571  18.710  1.00 94.78           O  
ATOM   3334  OG  SER A 205      22.172  -6.438  17.529  1.00 94.78           O  
ATOM   3335  HG  SER A 205      22.222  -6.468  16.570  1.00 94.78           H  
ATOM   3336  N   ILE A 206      21.181  -3.399  16.604  1.00 95.74           N  
ATOM   3337  H   ILE A 206      21.288  -3.878  15.721  1.00 95.74           H  
ATOM   3338  CA  ILE A 206      21.650  -2.011  16.695  1.00 95.74           C  
ATOM   3339  HA  ILE A 206      21.883  -1.784  17.735  1.00 95.74           H  
ATOM   3340  C   ILE A 206      20.540  -1.040  16.267  1.00 95.74           C  
ATOM   3341  CB  ILE A 206      22.948  -1.840  15.869  1.00 95.74           C  
ATOM   3342  HB  ILE A 206      22.764  -2.206  14.859  1.00 95.74           H  
ATOM   3343  O   ILE A 206      20.311  -0.043  16.953  1.00 95.74           O  
ATOM   3344  CG1 ILE A 206      24.096  -2.670  16.496  1.00 95.74           C  
ATOM   3345 HG12 ILE A 206      23.744  -3.678  16.715  1.00 95.74           H  
ATOM   3346 HG13 ILE A 206      24.400  -2.218  17.440  1.00 95.74           H  
ATOM   3347  CG2 ILE A 206      23.362  -0.357  15.775  1.00 95.74           C  
ATOM   3348 HG21 ILE A 206      22.593   0.218  15.261  1.00 95.74           H  
ATOM   3349 HG22 ILE A 206      24.278  -0.253  15.194  1.00 95.74           H  
ATOM   3350 HG23 ILE A 206      23.510   0.055  16.774  1.00 95.74           H  
ATOM   3351  CD1 ILE A 206      25.326  -2.816  15.590  1.00 95.74           C  
ATOM   3352 HD11 ILE A 206      25.825  -1.856  15.457  1.00 95.74           H  
ATOM   3353 HD12 ILE A 206      26.028  -3.512  16.048  1.00 95.74           H  
ATOM   3354 HD13 ILE A 206      25.025  -3.210  14.619  1.00 95.74           H  
ATOM   3355  N   LEU A 207      19.838  -1.328  15.165  1.00 96.95           N  
ATOM   3356  H   LEU A 207      20.070  -2.169  14.656  1.00 96.95           H  
ATOM   3357  CA  LEU A 207      18.782  -0.468  14.613  1.00 96.95           C  
ATOM   3358  HA  LEU A 207      19.155   0.554  14.560  1.00 96.95           H  
ATOM   3359  C   LEU A 207      17.530  -0.420  15.500  1.00 96.95           C  
ATOM   3360  CB  LEU A 207      18.429  -0.950  13.192  1.00 96.95           C  
ATOM   3361  HB2 LEU A 207      17.487  -0.496  12.882  1.00 96.95           H  
ATOM   3362  HB3 LEU A 207      18.275  -2.029  13.219  1.00 96.95           H  
ATOM   3363  O   LEU A 207      17.039   0.668  15.796  1.00 96.95           O  
ATOM   3364  CG  LEU A 207      19.491  -0.615  12.129  1.00 96.95           C  
ATOM   3365  HG  LEU A 207      20.477  -0.908  12.488  1.00 96.95           H  
ATOM   3366  CD1 LEU A 207      19.194  -1.387  10.847  1.00 96.95           C  
ATOM   3367 HD11 LEU A 207      18.219  -1.107  10.448  1.00 96.95           H  
ATOM   3368 HD12 LEU A 207      19.953  -1.176  10.094  1.00 96.95           H  
ATOM   3369 HD13 LEU A 207      19.200  -2.458  11.050  1.00 96.95           H  
ATOM   3370  CD2 LEU A 207      19.509   0.880  11.792  1.00 96.95           C  
ATOM   3371 HD21 LEU A 207      19.760   1.473  12.672  1.00 96.95           H  
ATOM   3372 HD22 LEU A 207      18.535   1.187  11.409  1.00 96.95           H  
ATOM   3373 HD23 LEU A 207      20.258   1.068  11.023  1.00 96.95           H  
ATOM   3374  N   GLN A 208      17.044  -1.569  15.975  1.00 95.45           N  
ATOM   3375  H   GLN A 208      17.513  -2.422  15.708  1.00 95.45           H  
ATOM   3376  CA  GLN A 208      15.813  -1.691  16.764  1.00 95.45           C  
ATOM   3377  HA  GLN A 208      14.990  -1.366  16.128  1.00 95.45           H  
ATOM   3378  C   GLN A 208      15.778  -0.770  18.005  1.00 95.45           C  
ATOM   3379  CB  GLN A 208      15.573  -3.178  17.089  1.00 95.45           C  
ATOM   3380  HB2 GLN A 208      15.631  -3.753  16.165  1.00 95.45           H  
ATOM   3381  HB3 GLN A 208      16.360  -3.538  17.752  1.00 95.45           H  
ATOM   3382  O   GLN A 208      14.836   0.020  18.113  1.00 95.45           O  
ATOM   3383  CG  GLN A 208      14.201  -3.449  17.726  1.00 95.45           C  
ATOM   3384  HG2 GLN A 208      13.418  -3.205  17.007  1.00 95.45           H  
ATOM   3385  HG3 GLN A 208      14.066  -2.820  18.606  1.00 95.45           H  
ATOM   3386  CD  GLN A 208      14.054  -4.903  18.171  1.00 95.45           C  
ATOM   3387  NE2 GLN A 208      12.985  -5.581  17.816  1.00 95.45           N  
ATOM   3388 HE21 GLN A 208      12.968  -6.559  18.067  1.00 95.45           H  
ATOM   3389 HE22 GLN A 208      12.323  -5.212  17.148  1.00 95.45           H  
ATOM   3390  OE1 GLN A 208      14.894  -5.441  18.876  1.00 95.45           O  
ATOM   3391  N   PRO A 209      16.773  -0.761  18.920  1.00 95.08           N  
ATOM   3392  CA  PRO A 209      16.766   0.164  20.055  1.00 95.08           C  
ATOM   3393  HA  PRO A 209      15.813   0.090  20.580  1.00 95.08           H  
ATOM   3394  C   PRO A 209      16.964   1.632  19.642  1.00 95.08           C  
ATOM   3395  CB  PRO A 209      17.881  -0.323  20.986  1.00 95.08           C  
ATOM   3396  HB2 PRO A 209      18.351   0.495  21.532  1.00 95.08           H  
ATOM   3397  HB3 PRO A 209      17.476  -1.060  21.679  1.00 95.08           H  
ATOM   3398  O   PRO A 209      16.428   2.519  20.305  1.00 95.08           O  
ATOM   3399  CG  PRO A 209      18.861  -1.007  20.036  1.00 95.08           C  
ATOM   3400  HG2 PRO A 209      19.467  -1.755  20.548  1.00 95.08           H  
ATOM   3401  HG3 PRO A 209      19.496  -0.262  19.557  1.00 95.08           H  
ATOM   3402  CD  PRO A 209      17.934  -1.640  19.002  1.00 95.08           C  
ATOM   3403  HD2 PRO A 209      17.623  -2.624  19.354  1.00 95.08           H  
ATOM   3404  HD3 PRO A 209      18.457  -1.734  18.050  1.00 95.08           H  
ATOM   3405  N   LEU A 210      17.691   1.908  18.551  1.00 95.83           N  
ATOM   3406  H   LEU A 210      18.074   1.140  18.019  1.00 95.83           H  
ATOM   3407  CA  LEU A 210      17.877   3.266  18.021  1.00 95.83           C  
ATOM   3408  HA  LEU A 210      18.189   3.918  18.837  1.00 95.83           H  
ATOM   3409  C   LEU A 210      16.573   3.852  17.464  1.00 95.83           C  
ATOM   3410  CB  LEU A 210      18.963   3.248  16.921  1.00 95.83           C  
ATOM   3411  HB2 LEU A 210      18.541   3.662  16.006  1.00 95.83           H  
ATOM   3412  HB3 LEU A 210      19.260   2.226  16.685  1.00 95.83           H  
ATOM   3413  O   LEU A 210      16.285   5.036  17.663  1.00 95.83           O  
ATOM   3414  CG  LEU A 210      20.206   4.067  17.292  1.00 95.83           C  
ATOM   3415  HG  LEU A 210      19.884   5.057  17.616  1.00 95.83           H  
ATOM   3416  CD1 LEU A 210      21.002   3.403  18.420  1.00 95.83           C  
ATOM   3417 HD11 LEU A 210      21.278   2.391  18.125  1.00 95.83           H  
ATOM   3418 HD12 LEU A 210      20.394   3.350  19.324  1.00 95.83           H  
ATOM   3419 HD13 LEU A 210      21.903   3.981  18.629  1.00 95.83           H  
ATOM   3420  CD2 LEU A 210      21.133   4.246  16.088  1.00 95.83           C  
ATOM   3421 HD21 LEU A 210      20.553   4.385  15.175  1.00 95.83           H  
ATOM   3422 HD22 LEU A 210      21.761   3.364  15.959  1.00 95.83           H  
ATOM   3423 HD23 LEU A 210      21.762   5.123  16.237  1.00 95.83           H  
ATOM   3424  N   ILE A 211      15.790   3.023  16.774  1.00 95.08           N  
ATOM   3425  H   ILE A 211      16.137   2.090  16.603  1.00 95.08           H  
ATOM   3426  CA  ILE A 211      14.465   3.355  16.253  1.00 95.08           C  
ATOM   3427  HA  ILE A 211      14.518   4.317  15.743  1.00 95.08           H  
ATOM   3428  C   ILE A 211      13.499   3.540  17.423  1.00 95.08           C  
ATOM   3429  CB  ILE A 211      14.027   2.299  15.209  1.00 95.08           C  
ATOM   3430  HB  ILE A 211      14.222   1.305  15.610  1.00 95.08           H  
ATOM   3431  O   ILE A 211      12.922   4.617  17.536  1.00 95.08           O  
ATOM   3432  CG1 ILE A 211      14.866   2.508  13.924  1.00 95.08           C  
ATOM   3433 HG12 ILE A 211      14.503   3.391  13.399  1.00 95.08           H  
ATOM   3434 HG13 ILE A 211      15.907   2.687  14.193  1.00 95.08           H  
ATOM   3435  CG2 ILE A 211      12.526   2.406  14.885  1.00 95.08           C  
ATOM   3436 HG21 ILE A 211      12.248   1.663  14.138  1.00 95.08           H  
ATOM   3437 HG22 ILE A 211      12.286   3.397  14.502  1.00 95.08           H  
ATOM   3438 HG23 ILE A 211      11.923   2.202  15.770  1.00 95.08           H  
ATOM   3439  CD1 ILE A 211      14.865   1.323  12.954  1.00 95.08           C  
ATOM   3440 HD11 ILE A 211      13.848   1.051  12.671  1.00 95.08           H  
ATOM   3441 HD12 ILE A 211      15.419   1.589  12.054  1.00 95.08           H  
ATOM   3442 HD13 ILE A 211      15.354   0.468  13.423  1.00 95.08           H  
ATOM   3443  N   LEU A 212      13.410   2.589  18.360  1.00 93.50           N  
ATOM   3444  H   LEU A 212      13.925   1.732  18.222  1.00 93.50           H  
ATOM   3445  CA  LEU A 212      12.539   2.696  19.539  1.00 93.50           C  
ATOM   3446  HA  LEU A 212      11.509   2.795  19.196  1.00 93.50           H  
ATOM   3447  C   LEU A 212      12.824   3.956  20.383  1.00 93.50           C  
ATOM   3448  CB  LEU A 212      12.655   1.412  20.381  1.00 93.50           C  
ATOM   3449  HB2 LEU A 212      12.192   1.586  21.353  1.00 93.50           H  
ATOM   3450  HB3 LEU A 212      13.713   1.209  20.552  1.00 93.50           H  
ATOM   3451  O   LEU A 212      11.902   4.724  20.648  1.00 93.50           O  
ATOM   3452  CG  LEU A 212      11.994   0.172  19.744  1.00 93.50           C  
ATOM   3453  HG  LEU A 212      12.312   0.069  18.706  1.00 93.50           H  
ATOM   3454  CD1 LEU A 212      12.415  -1.085  20.507  1.00 93.50           C  
ATOM   3455 HD11 LEU A 212      11.966  -1.962  20.041  1.00 93.50           H  
ATOM   3456 HD12 LEU A 212      12.090  -1.021  21.546  1.00 93.50           H  
ATOM   3457 HD13 LEU A 212      13.499  -1.189  20.468  1.00 93.50           H  
ATOM   3458  CD2 LEU A 212      10.467   0.252  19.779  1.00 93.50           C  
ATOM   3459 HD21 LEU A 212      10.046  -0.669  19.377  1.00 93.50           H  
ATOM   3460 HD22 LEU A 212      10.121   1.081  19.161  1.00 93.50           H  
ATOM   3461 HD23 LEU A 212      10.116   0.393  20.801  1.00 93.50           H  
ATOM   3462  N   GLU A 213      14.087   4.255  20.724  1.00 92.05           N  
ATOM   3463  H   GLU A 213      14.820   3.602  20.488  1.00 92.05           H  
ATOM   3464  CA  GLU A 213      14.443   5.483  21.468  1.00 92.05           C  
ATOM   3465  HA  GLU A 213      13.831   5.518  22.369  1.00 92.05           H  
ATOM   3466  C   GLU A 213      14.160   6.767  20.659  1.00 92.05           C  
ATOM   3467  CB  GLU A 213      15.934   5.445  21.874  1.00 92.05           C  
ATOM   3468  HB2 GLU A 213      16.541   5.676  20.999  1.00 92.05           H  
ATOM   3469  HB3 GLU A 213      16.189   4.438  22.202  1.00 92.05           H  
ATOM   3470  O   GLU A 213      14.041   7.868  21.208  1.00 92.05           O  
ATOM   3471  CG  GLU A 213      16.283   6.411  23.028  1.00 92.05           C  
ATOM   3472  HG2 GLU A 213      15.455   7.097  23.207  1.00 92.05           H  
ATOM   3473  HG3 GLU A 213      16.400   5.831  23.943  1.00 92.05           H  
ATOM   3474  CD  GLU A 213      17.562   7.231  22.778  1.00 92.05           C  
ATOM   3475  OE1 GLU A 213      17.430   8.443  22.468  1.00 92.05           O  
ATOM   3476  OE2 GLU A 213      18.674   6.683  22.922  1.00 92.05           O  
ATOM   3477  N   THR A 214      14.075   6.664  19.333  1.00 92.74           N  
ATOM   3478  H   THR A 214      14.143   5.742  18.926  1.00 92.74           H  
ATOM   3479  CA  THR A 214      13.727   7.784  18.453  1.00 92.74           C  
ATOM   3480  HA  THR A 214      14.108   8.703  18.898  1.00 92.74           H  
ATOM   3481  C   THR A 214      12.218   7.980  18.358  1.00 92.74           C  
ATOM   3482  CB  THR A 214      14.422   7.649  17.094  1.00 92.74           C  
ATOM   3483  HB  THR A 214      14.156   6.705  16.619  1.00 92.74           H  
ATOM   3484  O   THR A 214      11.775   9.119  18.498  1.00 92.74           O  
ATOM   3485  CG2 THR A 214      14.116   8.798  16.137  1.00 92.74           C  
ATOM   3486 HG21 THR A 214      14.726   8.688  15.241  1.00 92.74           H  
ATOM   3487 HG22 THR A 214      14.335   9.758  16.604  1.00 92.74           H  
ATOM   3488 HG23 THR A 214      13.065   8.769  15.847  1.00 92.74           H  
ATOM   3489  OG1 THR A 214      15.813   7.681  17.343  1.00 92.74           O  
ATOM   3490  HG1 THR A 214      16.062   6.763  17.471  1.00 92.74           H  
ATOM   3491  N   LEU A 215      11.442   6.901  18.223  1.00 91.19           N  
ATOM   3492  H   LEU A 215      11.892   6.000  18.147  1.00 91.19           H  
ATOM   3493  CA  LEU A 215       9.978   6.915  18.210  1.00 91.19           C  
ATOM   3494  HA  LEU A 215       9.641   7.655  17.483  1.00 91.19           H  
ATOM   3495  C   LEU A 215       9.403   7.354  19.565  1.00 91.19           C  
ATOM   3496  CB  LEU A 215       9.443   5.534  17.781  1.00 91.19           C  
ATOM   3497  HB2 LEU A 215       9.827   4.781  18.470  1.00 91.19           H  
ATOM   3498  HB3 LEU A 215       8.358   5.544  17.879  1.00 91.19           H  
ATOM   3499  O   LEU A 215       8.603   8.286  19.589  1.00 91.19           O  
ATOM   3500  CG  LEU A 215       9.787   5.101  16.339  1.00 91.19           C  
ATOM   3501  HG  LEU A 215      10.868   5.026  16.223  1.00 91.19           H  
ATOM   3502  CD1 LEU A 215       9.188   3.723  16.066  1.00 91.19           C  
ATOM   3503 HD11 LEU A 215       8.100   3.766  16.114  1.00 91.19           H  
ATOM   3504 HD12 LEU A 215       9.550   3.005  16.802  1.00 91.19           H  
ATOM   3505 HD13 LEU A 215       9.480   3.376  15.074  1.00 91.19           H  
ATOM   3506  CD2 LEU A 215       9.281   6.090  15.287  1.00 91.19           C  
ATOM   3507 HD21 LEU A 215       9.408   5.664  14.292  1.00 91.19           H  
ATOM   3508 HD22 LEU A 215       9.849   7.019  15.341  1.00 91.19           H  
ATOM   3509 HD23 LEU A 215       8.223   6.295  15.450  1.00 91.19           H  
ATOM   3510  N   ASP A 216       9.880   6.811  20.692  1.00 85.28           N  
ATOM   3511  H   ASP A 216      10.512   6.026  20.620  1.00 85.28           H  
ATOM   3512  CA  ASP A 216       9.467   7.239  22.044  1.00 85.28           C  
ATOM   3513  HA  ASP A 216       8.408   7.023  22.185  1.00 85.28           H  
ATOM   3514  C   ASP A 216       9.657   8.754  22.250  1.00 85.28           C  
ATOM   3515  CB  ASP A 216      10.296   6.496  23.118  1.00 85.28           C  
ATOM   3516  HB2 ASP A 216      11.302   6.312  22.741  1.00 85.28           H  
ATOM   3517  HB3 ASP A 216      10.403   7.155  23.980  1.00 85.28           H  
ATOM   3518  O   ASP A 216       8.789   9.446  22.788  1.00 85.28           O  
ATOM   3519  CG  ASP A 216       9.690   5.192  23.653  1.00 85.28           C  
ATOM   3520  OD1 ASP A 216       8.479   4.964  23.440  1.00 85.28           O  
ATOM   3521  OD2 ASP A 216      10.429   4.500  24.390  1.00 85.28           O  
ATOM   3522  N   ALA A 217      10.784   9.298  21.778  1.00 86.37           N  
ATOM   3523  H   ALA A 217      11.445   8.680  21.328  1.00 86.37           H  
ATOM   3524  CA  ALA A 217      11.098  10.724  21.871  1.00 86.37           C  
ATOM   3525  HA  ALA A 217      10.871  11.058  22.884  1.00 86.37           H  
ATOM   3526  C   ALA A 217      10.274  11.609  20.911  1.00 86.37           C  
ATOM   3527  CB  ALA A 217      12.603  10.889  21.632  1.00 86.37           C  
ATOM   3528  HB1 ALA A 217      13.158  10.295  22.358  1.00 86.37           H  
ATOM   3529  HB2 ALA A 217      12.877  11.939  21.739  1.00 86.37           H  
ATOM   3530  HB3 ALA A 217      12.849  10.550  20.626  1.00 86.37           H  
ATOM   3531  O   ALA A 217      10.147  12.813  21.149  1.00 86.37           O  
ATOM   3532  N   LEU A 218       9.728  11.035  19.835  1.00 87.09           N  
ATOM   3533  H   LEU A 218       9.886  10.046  19.706  1.00 87.09           H  
ATOM   3534  CA  LEU A 218       8.871  11.705  18.850  1.00 87.09           C  
ATOM   3535  HA  LEU A 218       9.146  12.758  18.791  1.00 87.09           H  
ATOM   3536  C   LEU A 218       7.389  11.676  19.256  1.00 87.09           C  
ATOM   3537  CB  LEU A 218       9.084  11.025  17.479  1.00 87.09           C  
ATOM   3538  HB2 LEU A 218       8.124  10.636  17.140  1.00 87.09           H  
ATOM   3539  HB3 LEU A 218       9.726  10.152  17.592  1.00 87.09           H  
ATOM   3540  O   LEU A 218       6.673  12.653  19.034  1.00 87.09           O  
ATOM   3541  CG  LEU A 218       9.657  11.911  16.361  1.00 87.09           C  
ATOM   3542  HG  LEU A 218       8.926  12.671  16.084  1.00 87.09           H  
ATOM   3543  CD1 LEU A 218      10.965  12.592  16.768  1.00 87.09           C  
ATOM   3544 HD11 LEU A 218      10.788  13.337  17.544  1.00 87.09           H  
ATOM   3545 HD12 LEU A 218      11.634  11.826  17.161  1.00 87.09           H  
ATOM   3546 HD13 LEU A 218      11.423  13.077  15.906  1.00 87.09           H  
ATOM   3547  CD2 LEU A 218       9.984  11.050  15.140  1.00 87.09           C  
ATOM   3548 HD21 LEU A 218       9.107  10.491  14.816  1.00 87.09           H  
ATOM   3549 HD22 LEU A 218      10.327  11.674  14.315  1.00 87.09           H  
ATOM   3550 HD23 LEU A 218      10.766  10.333  15.391  1.00 87.09           H  
ATOM   3551  N   VAL A 219       6.950  10.572  19.863  1.00 86.72           N  
ATOM   3552  H   VAL A 219       7.597   9.800  19.938  1.00 86.72           H  
ATOM   3553  CA  VAL A 219       5.573  10.331  20.318  1.00 86.72           C  
ATOM   3554  HA  VAL A 219       4.891  10.794  19.606  1.00 86.72           H  
ATOM   3555  C   VAL A 219       5.293  10.991  21.678  1.00 86.72           C  
ATOM   3556  CB  VAL A 219       5.289   8.807  20.307  1.00 86.72           C  
ATOM   3557  HB  VAL A 219       6.061   8.301  20.887  1.00 86.72           H  
ATOM   3558  O   VAL A 219       4.130  11.264  21.980  1.00 86.72           O  
ATOM   3559  CG1 VAL A 219       3.925   8.424  20.899  1.00 86.72           C  
ATOM   3560 HG11 VAL A 219       3.743   7.361  20.745  1.00 86.72           H  
ATOM   3561 HG12 VAL A 219       3.918   8.617  21.972  1.00 86.72           H  
ATOM   3562 HG13 VAL A 219       3.135   9.000  20.417  1.00 86.72           H  
ATOM   3563  CG2 VAL A 219       5.309   8.258  18.870  1.00 86.72           C  
ATOM   3564 HG21 VAL A 219       4.491   8.679  18.285  1.00 86.72           H  
ATOM   3565 HG22 VAL A 219       6.254   8.492  18.378  1.00 86.72           H  
ATOM   3566 HG23 VAL A 219       5.210   7.173  18.886  1.00 86.72           H  
ATOM   3567  N   ASP A 220       6.318  11.311  22.489  1.00 76.87           N  
ATOM   3568  H   ASP A 220       7.240  10.994  22.226  1.00 76.87           H  
ATOM   3569  CA  ASP A 220       6.147  11.918  23.820  1.00 76.87           C  
ATOM   3570  HA  ASP A 220       5.662  11.157  24.431  1.00 76.87           H  
ATOM   3571  C   ASP A 220       5.277  13.202  23.790  1.00 76.87           C  
ATOM   3572  CB  ASP A 220       7.499  12.208  24.503  1.00 76.87           C  
ATOM   3573  HB2 ASP A 220       8.050  12.947  23.922  1.00 76.87           H  
ATOM   3574  HB3 ASP A 220       8.085  11.290  24.529  1.00 76.87           H  
ATOM   3575  O   ASP A 220       5.733  14.277  23.371  1.00 76.87           O  
ATOM   3576  CG  ASP A 220       7.344  12.717  25.949  1.00 76.87           C  
ATOM   3577  OD1 ASP A 220       6.214  12.997  26.429  1.00 76.87           O  
ATOM   3578  OD2 ASP A 220       8.342  12.809  26.699  1.00 76.87           O  
ATOM   3579  N   PRO A 221       4.044  13.164  24.343  1.00 65.67           N  
ATOM   3580  CA  PRO A 221       3.095  14.268  24.250  1.00 65.67           C  
ATOM   3581  HA  PRO A 221       3.000  14.556  23.203  1.00 65.67           H  
ATOM   3582  C   PRO A 221       3.502  15.521  25.043  1.00 65.67           C  
ATOM   3583  CB  PRO A 221       1.766  13.676  24.729  1.00 65.67           C  
ATOM   3584  HB2 PRO A 221       1.123  14.416  25.205  1.00 65.67           H  
ATOM   3585  HB3 PRO A 221       1.264  13.205  23.884  1.00 65.67           H  
ATOM   3586  O   PRO A 221       2.775  16.516  24.999  1.00 65.67           O  
ATOM   3587  CG  PRO A 221       2.187  12.590  25.713  1.00 65.67           C  
ATOM   3588  HG2 PRO A 221       1.419  11.825  25.830  1.00 65.67           H  
ATOM   3589  HG3 PRO A 221       2.447  13.035  26.673  1.00 65.67           H  
ATOM   3590  CD  PRO A 221       3.438  12.036  25.043  1.00 65.67           C  
ATOM   3591  HD2 PRO A 221       3.160  11.264  24.325  1.00 65.67           H  
ATOM   3592  HD3 PRO A 221       4.105  11.621  25.798  1.00 65.67           H  
ATOM   3593  N   LYS A 222       4.626  15.510  25.776  1.00 63.34           N  
ATOM   3594  H   LYS A 222       5.167  14.657  25.776  1.00 63.34           H  
ATOM   3595  CA  LYS A 222       5.192  16.701  26.436  1.00 63.34           C  
ATOM   3596  HA  LYS A 222       4.416  17.191  27.024  1.00 63.34           H  
ATOM   3597  C   LYS A 222       5.715  17.743  25.439  1.00 63.34           C  
ATOM   3598  CB  LYS A 222       6.341  16.277  27.366  1.00 63.34           C  
ATOM   3599  HB2 LYS A 222       7.074  15.725  26.778  1.00 63.34           H  
ATOM   3600  HB3 LYS A 222       6.828  17.170  27.758  1.00 63.34           H  
ATOM   3601  O   LYS A 222       5.743  18.931  25.772  1.00 63.34           O  
ATOM   3602  CG  LYS A 222       5.885  15.413  28.553  1.00 63.34           C  
ATOM   3603  HG2 LYS A 222       5.220  15.990  29.194  1.00 63.34           H  
ATOM   3604  HG3 LYS A 222       5.326  14.552  28.186  1.00 63.34           H  
ATOM   3605  CD  LYS A 222       7.102  14.941  29.372  1.00 63.34           C  
ATOM   3606  HD2 LYS A 222       7.989  14.907  28.739  1.00 63.34           H  
ATOM   3607  HD3 LYS A 222       7.288  15.664  30.166  1.00 63.34           H  
ATOM   3608  CE  LYS A 222       6.899  13.549  29.984  1.00 63.34           C  
ATOM   3609  HE2 LYS A 222       7.672  13.385  30.735  1.00 63.34           H  
ATOM   3610  HE3 LYS A 222       5.923  13.507  30.467  1.00 63.34           H  
ATOM   3611  NZ  LYS A 222       7.005  12.500  28.943  1.00 63.34           N  
ATOM   3612  HZ1 LYS A 222       6.365  12.658  28.178  1.00 63.34           H  
ATOM   3613  HZ2 LYS A 222       7.854  12.582  28.403  1.00 63.34           H  
ATOM   3614  HZ3 LYS A 222       6.917  11.545  29.262  1.00 63.34           H  
ATOM   3615  N   HIS A 223       6.136  17.333  24.241  1.00 61.22           N  
ATOM   3616  H   HIS A 223       6.063  16.352  24.011  1.00 61.22           H  
ATOM   3617  CA  HIS A 223       6.844  18.203  23.301  1.00 61.22           C  
ATOM   3618  HA  HIS A 223       7.176  19.093  23.835  1.00 61.22           H  
ATOM   3619  C   HIS A 223       5.937  18.702  22.167  1.00 61.22           C  
ATOM   3620  CB  HIS A 223       8.128  17.501  22.832  1.00 61.22           C  
ATOM   3621  HB2 HIS A 223       7.889  16.510  22.447  1.00 61.22           H  
ATOM   3622  HB3 HIS A 223       8.582  18.076  22.025  1.00 61.22           H  
ATOM   3623  O   HIS A 223       5.744  18.051  21.149  1.00 61.22           O  
ATOM   3624  CG  HIS A 223       9.127  17.385  23.961  1.00 61.22           C  
ATOM   3625  CD2 HIS A 223       9.432  16.262  24.687  1.00 61.22           C  
ATOM   3626  HD2 HIS A 223       9.033  15.272  24.525  1.00 61.22           H  
ATOM   3627  ND1 HIS A 223       9.831  18.430  24.520  1.00 61.22           N  
ATOM   3628  HD1 HIS A 223       9.893  19.365  24.143  1.00 61.22           H  
ATOM   3629  CE1 HIS A 223      10.537  17.952  25.557  1.00 61.22           C  
ATOM   3630  HE1 HIS A 223      11.216  18.526  26.170  1.00 61.22           H  
ATOM   3631  NE2 HIS A 223      10.313  16.644  25.711  1.00 61.22           N  
ATOM   3632  N   SER A 224       5.436  19.938  22.294  1.00 59.75           N  
ATOM   3633  H   SER A 224       5.588  20.406  23.176  1.00 59.75           H  
ATOM   3634  CA  SER A 224       4.543  20.588  21.308  1.00 59.75           C  
ATOM   3635  HA  SER A 224       3.734  19.886  21.104  1.00 59.75           H  
ATOM   3636  C   SER A 224       5.181  20.923  19.942  1.00 59.75           C  
ATOM   3637  CB  SER A 224       3.929  21.853  21.925  1.00 59.75           C  
ATOM   3638  HB2 SER A 224       3.618  21.650  22.950  1.00 59.75           H  
ATOM   3639  HB3 SER A 224       3.049  22.133  21.347  1.00 59.75           H  
ATOM   3640  O   SER A 224       4.653  21.755  19.199  1.00 59.75           O  
ATOM   3641  OG  SER A 224       4.857  22.931  21.901  1.00 59.75           O  
ATOM   3642  HG  SER A 224       5.157  22.973  20.990  1.00 59.75           H  
ATOM   3643  N   SER A 225       6.369  20.396  19.665  1.00 65.85           N  
ATOM   3644  H   SER A 225       6.678  19.650  20.272  1.00 65.85           H  
ATOM   3645  CA  SER A 225       7.183  20.626  18.474  1.00 65.85           C  
ATOM   3646  HA  SER A 225       6.551  20.634  17.586  1.00 65.85           H  
ATOM   3647  C   SER A 225       8.188  19.482  18.371  1.00 65.85           C  
ATOM   3648  CB  SER A 225       7.938  21.964  18.567  1.00 65.85           C  
ATOM   3649  HB2 SER A 225       7.222  22.783  18.505  1.00 65.85           H  
ATOM   3650  HB3 SER A 225       8.626  22.042  17.725  1.00 65.85           H  
ATOM   3651  O   SER A 225       9.043  19.365  19.250  1.00 65.85           O  
ATOM   3652  OG  SER A 225       8.665  22.074  19.782  1.00 65.85           O  
ATOM   3653  HG  SER A 225       9.133  21.241  19.874  1.00 65.85           H  
ATOM   3654  N   VAL A 226       8.082  18.677  17.314  1.00 76.35           N  
ATOM   3655  H   VAL A 226       7.316  18.812  16.670  1.00 76.35           H  
ATOM   3656  CA  VAL A 226       8.994  17.557  17.032  1.00 76.35           C  
ATOM   3657  HA  VAL A 226       8.950  16.847  17.858  1.00 76.35           H  
ATOM   3658  C   VAL A 226      10.433  18.063  16.912  1.00 76.35           C  
ATOM   3659  CB  VAL A 226       8.553  16.823  15.745  1.00 76.35           C  
ATOM   3660  HB  VAL A 226       8.467  17.549  14.936  1.00 76.35           H  
ATOM   3661  O   VAL A 226      10.678  19.070  16.235  1.00 76.35           O  
ATOM   3662  CG1 VAL A 226       9.536  15.734  15.308  1.00 76.35           C  
ATOM   3663 HG11 VAL A 226      10.484  16.171  14.995  1.00 76.35           H  
ATOM   3664 HG12 VAL A 226       9.130  15.177  14.464  1.00 76.35           H  
ATOM   3665 HG13 VAL A 226       9.710  15.041  16.131  1.00 76.35           H  
ATOM   3666  CG2 VAL A 226       7.184  16.164  15.952  1.00 76.35           C  
ATOM   3667 HG21 VAL A 226       6.424  16.899  16.216  1.00 76.35           H  
ATOM   3668 HG22 VAL A 226       6.873  15.662  15.036  1.00 76.35           H  
ATOM   3669 HG23 VAL A 226       7.243  15.417  16.743  1.00 76.35           H  
ATOM   3670  N   ASP A 227      11.372  17.364  17.557  1.00 75.11           N  
ATOM   3671  H   ASP A 227      11.102  16.539  18.073  1.00 75.11           H  
ATOM   3672  CA  ASP A 227      12.802  17.606  17.377  1.00 75.11           C  
ATOM   3673  HA  ASP A 227      12.966  18.683  17.405  1.00 75.11           H  
ATOM   3674  C   ASP A 227      13.241  17.087  16.002  1.00 75.11           C  
ATOM   3675  CB  ASP A 227      13.631  17.003  18.523  1.00 75.11           C  
ATOM   3676  HB2 ASP A 227      13.602  15.915  18.469  1.00 75.11           H  
ATOM   3677  HB3 ASP A 227      13.183  17.307  19.470  1.00 75.11           H  
ATOM   3678  O   ASP A 227      13.180  15.897  15.694  1.00 75.11           O  
ATOM   3679  CG  ASP A 227      15.091  17.483  18.492  1.00 75.11           C  
ATOM   3680  OD1 ASP A 227      15.624  17.738  17.382  1.00 75.11           O  
ATOM   3681  OD2 ASP A 227      15.677  17.649  19.578  1.00 75.11           O  
ATOM   3682  N   ARG A 228      13.690  18.012  15.157  1.00 75.69           N  
ATOM   3683  H   ARG A 228      13.782  18.953  15.514  1.00 75.69           H  
ATOM   3684  CA  ARG A 228      14.067  17.736  13.767  1.00 75.69           C  
ATOM   3685  HA  ARG A 228      13.292  17.121  13.308  1.00 75.69           H  
ATOM   3686  C   ARG A 228      15.362  16.936  13.659  1.00 75.69           C  
ATOM   3687  CB  ARG A 228      14.179  19.046  12.984  1.00 75.69           C  
ATOM   3688  HB2 ARG A 228      14.328  18.813  11.929  1.00 75.69           H  
ATOM   3689  HB3 ARG A 228      15.045  19.603  13.342  1.00 75.69           H  
ATOM   3690  O   ARG A 228      15.587  16.304  12.635  1.00 75.69           O  
ATOM   3691  CG  ARG A 228      12.922  19.908  13.138  1.00 75.69           C  
ATOM   3692  HG2 ARG A 228      12.047  19.357  12.792  1.00 75.69           H  
ATOM   3693  HG3 ARG A 228      12.780  20.182  14.183  1.00 75.69           H  
ATOM   3694  CD  ARG A 228      13.085  21.186  12.329  1.00 75.69           C  
ATOM   3695  HD2 ARG A 228      13.043  20.936  11.269  1.00 75.69           H  
ATOM   3696  HD3 ARG A 228      14.050  21.637  12.564  1.00 75.69           H  
ATOM   3697  NE  ARG A 228      12.016  22.131  12.653  1.00 75.69           N  
ATOM   3698  HE  ARG A 228      11.288  21.786  13.263  1.00 75.69           H  
ATOM   3699  NH1 ARG A 228      12.679  23.809  11.227  1.00 75.69           N  
ATOM   3700 HH11 ARG A 228      12.416  24.600  10.657  1.00 75.69           H  
ATOM   3701 HH12 ARG A 228      13.481  23.284  10.907  1.00 75.69           H  
ATOM   3702  NH2 ARG A 228      10.766  23.978  12.343  1.00 75.69           N  
ATOM   3703 HH21 ARG A 228      10.041  23.549  12.900  1.00 75.69           H  
ATOM   3704 HH22 ARG A 228      10.578  24.757  11.728  1.00 75.69           H  
ATOM   3705  CZ  ARG A 228      11.839  23.298  12.078  1.00 75.69           C  
ATOM   3706  N   SER A 229      16.201  16.950  14.698  1.00 79.61           N  
ATOM   3707  H   SER A 229      15.913  17.418  15.545  1.00 79.61           H  
ATOM   3708  CA  SER A 229      17.397  16.107  14.750  1.00 79.61           C  
ATOM   3709  HA  SER A 229      17.907  16.174  13.789  1.00 79.61           H  
ATOM   3710  C   SER A 229      17.018  14.637  14.939  1.00 79.61           C  
ATOM   3711  CB  SER A 229      18.379  16.599  15.818  1.00 79.61           C  
ATOM   3712  HB2 SER A 229      19.302  16.028  15.727  1.00 79.61           H  
ATOM   3713  HB3 SER A 229      18.608  17.649  15.637  1.00 79.61           H  
ATOM   3714  O   SER A 229      17.479  13.798  14.173  1.00 79.61           O  
ATOM   3715  OG  SER A 229      17.892  16.450  17.136  1.00 79.61           O  
ATOM   3716  HG  SER A 229      17.125  17.009  17.285  1.00 79.61           H  
ATOM   3717  N   LYS A 230      16.086  14.341  15.857  1.00 87.98           N  
ATOM   3718  H   LYS A 230      15.762  15.089  16.453  1.00 87.98           H  
ATOM   3719  CA  LYS A 230      15.468  13.013  16.004  1.00 87.98           C  
ATOM   3720  HA  LYS A 230      16.246  12.268  16.167  1.00 87.98           H  
ATOM   3721  C   LYS A 230      14.745  12.572  14.726  1.00 87.98           C  
ATOM   3722  CB  LYS A 230      14.508  13.017  17.206  1.00 87.98           C  
ATOM   3723  HB2 LYS A 230      13.949  13.953  17.223  1.00 87.98           H  
ATOM   3724  HB3 LYS A 230      13.785  12.213  17.073  1.00 87.98           H  
ATOM   3725  O   LYS A 230      14.884  11.425  14.330  1.00 87.98           O  
ATOM   3726  CG  LYS A 230      15.202  12.818  18.567  1.00 87.98           C  
ATOM   3727  HG2 LYS A 230      14.562  13.230  19.347  1.00 87.98           H  
ATOM   3728  HG3 LYS A 230      16.157  13.343  18.585  1.00 87.98           H  
ATOM   3729  CD  LYS A 230      15.405  11.320  18.844  1.00 87.98           C  
ATOM   3730  HD2 LYS A 230      16.020  10.883  18.057  1.00 87.98           H  
ATOM   3731  HD3 LYS A 230      14.425  10.842  18.818  1.00 87.98           H  
ATOM   3732  CE  LYS A 230      16.053  11.031  20.202  1.00 87.98           C  
ATOM   3733  HE2 LYS A 230      15.476  11.514  20.990  1.00 87.98           H  
ATOM   3734  HE3 LYS A 230      17.060  11.447  20.204  1.00 87.98           H  
ATOM   3735  NZ  LYS A 230      16.117   9.571  20.457  1.00 87.98           N  
ATOM   3736  HZ1 LYS A 230      16.692   9.343  21.255  1.00 87.98           H  
ATOM   3737  HZ2 LYS A 230      15.220   9.166  20.683  1.00 87.98           H  
ATOM   3738  HZ3 LYS A 230      16.494   9.050  19.678  1.00 87.98           H  
ATOM   3739  N   LEU A 231      14.047  13.482  14.043  1.00 89.13           N  
ATOM   3740  H   LEU A 231      13.899  14.383  14.473  1.00 89.13           H  
ATOM   3741  CA  LEU A 231      13.368  13.175  12.778  1.00 89.13           C  
ATOM   3742  HA  LEU A 231      12.739  12.301  12.944  1.00 89.13           H  
ATOM   3743  C   LEU A 231      14.346  12.812  11.639  1.00 89.13           C  
ATOM   3744  CB  LEU A 231      12.476  14.374  12.419  1.00 89.13           C  
ATOM   3745  HB2 LEU A 231      11.947  14.703  13.314  1.00 89.13           H  
ATOM   3746  HB3 LEU A 231      13.119  15.188  12.085  1.00 89.13           H  
ATOM   3747  O   LEU A 231      14.103  11.866  10.903  1.00 89.13           O  
ATOM   3748  CG  LEU A 231      11.437  14.088  11.323  1.00 89.13           C  
ATOM   3749  HG  LEU A 231      11.940  13.712  10.432  1.00 89.13           H  
ATOM   3750  CD1 LEU A 231      10.375  13.088  11.780  1.00 89.13           C  
ATOM   3751 HD11 LEU A 231       9.577  13.028  11.041  1.00 89.13           H  
ATOM   3752 HD12 LEU A 231       9.946  13.390  12.736  1.00 89.13           H  
ATOM   3753 HD13 LEU A 231      10.814  12.094  11.869  1.00 89.13           H  
ATOM   3754  CD2 LEU A 231      10.731  15.401  10.984  1.00 89.13           C  
ATOM   3755 HD21 LEU A 231      10.201  15.778  11.859  1.00 89.13           H  
ATOM   3756 HD22 LEU A 231      10.025  15.232  10.172  1.00 89.13           H  
ATOM   3757 HD23 LEU A 231      11.466  16.137  10.657  1.00 89.13           H  
ATOM   3758  N   HIS A 232      15.480  13.509  11.517  1.00 87.47           N  
ATOM   3759  H   HIS A 232      15.631  14.308  12.116  1.00 87.47           H  
ATOM   3760  CA  HIS A 232      16.522  13.160  10.539  1.00 87.47           C  
ATOM   3761  HA  HIS A 232      16.051  13.000   9.569  1.00 87.47           H  
ATOM   3762  C   HIS A 232      17.254  11.852  10.897  1.00 87.47           C  
ATOM   3763  CB  HIS A 232      17.485  14.346  10.416  1.00 87.47           C  
ATOM   3764  HB2 HIS A 232      17.923  14.543  11.394  1.00 87.47           H  
ATOM   3765  HB3 HIS A 232      16.915  15.228  10.121  1.00 87.47           H  
ATOM   3766  O   HIS A 232      17.580  11.072  10.007  1.00 87.47           O  
ATOM   3767  CG  HIS A 232      18.601  14.158   9.416  1.00 87.47           C  
ATOM   3768  CD2 HIS A 232      19.937  14.311   9.671  1.00 87.47           C  
ATOM   3769  HD2 HIS A 232      20.374  14.550  10.629  1.00 87.47           H  
ATOM   3770  ND1 HIS A 232      18.484  13.858   8.075  1.00 87.47           N  
ATOM   3771  HD1 HIS A 232      17.643  13.592   7.583  1.00 87.47           H  
ATOM   3772  CE1 HIS A 232      19.719  13.838   7.542  1.00 87.47           C  
ATOM   3773  HE1 HIS A 232      19.945  13.603   6.512  1.00 87.47           H  
ATOM   3774  NE2 HIS A 232      20.637  14.139   8.477  1.00 87.47           N  
ATOM   3775  N   ILE A 233      17.445  11.572  12.194  1.00 90.81           N  
ATOM   3776  H   ILE A 233      17.190  12.268  12.880  1.00 90.81           H  
ATOM   3777  CA  ILE A 233      17.927  10.266  12.676  1.00 90.81           C  
ATOM   3778  HA  ILE A 233      18.859  10.026  12.163  1.00 90.81           H  
ATOM   3779  C   ILE A 233      16.935   9.152  12.305  1.00 90.81           C  
ATOM   3780  CB  ILE A 233      18.214  10.328  14.197  1.00 90.81           C  
ATOM   3781  HB  ILE A 233      17.353  10.779  14.690  1.00 90.81           H  
ATOM   3782  O   ILE A 233      17.369   8.084  11.887  1.00 90.81           O  
ATOM   3783  CG1 ILE A 233      19.456  11.210  14.470  1.00 90.81           C  
ATOM   3784 HG12 ILE A 233      20.356  10.660  14.197  1.00 90.81           H  
ATOM   3785 HG13 ILE A 233      19.420  12.101  13.844  1.00 90.81           H  
ATOM   3786  CG2 ILE A 233      18.422   8.930  14.811  1.00 90.81           C  
ATOM   3787 HG21 ILE A 233      18.686   8.997  15.866  1.00 90.81           H  
ATOM   3788 HG22 ILE A 233      19.206   8.398  14.272  1.00 90.81           H  
ATOM   3789 HG23 ILE A 233      17.500   8.353  14.746  1.00 90.81           H  
ATOM   3790  CD1 ILE A 233      19.573  11.679  15.928  1.00 90.81           C  
ATOM   3791 HD11 ILE A 233      18.662  12.197  16.229  1.00 90.81           H  
ATOM   3792 HD12 ILE A 233      20.414  12.367  16.016  1.00 90.81           H  
ATOM   3793 HD13 ILE A 233      19.747  10.832  16.592  1.00 90.81           H  
ATOM   3794  N   LEU A 234      15.621   9.400  12.389  1.00 92.46           N  
ATOM   3795  H   LEU A 234      15.311  10.276  12.785  1.00 92.46           H  
ATOM   3796  CA  LEU A 234      14.609   8.434  11.952  1.00 92.46           C  
ATOM   3797  HA  LEU A 234      14.820   7.498  12.468  1.00 92.46           H  
ATOM   3798  C   LEU A 234      14.713   8.139  10.448  1.00 92.46           C  
ATOM   3799  CB  LEU A 234      13.198   8.905  12.356  1.00 92.46           C  
ATOM   3800  HB2 LEU A 234      12.944   9.791  11.773  1.00 92.46           H  
ATOM   3801  HB3 LEU A 234      13.199   9.184  13.409  1.00 92.46           H  
ATOM   3802  O   LEU A 234      14.684   6.969  10.093  1.00 92.46           O  
ATOM   3803  CG  LEU A 234      12.096   7.849  12.123  1.00 92.46           C  
ATOM   3804  HG  LEU A 234      12.076   7.567  11.070  1.00 92.46           H  
ATOM   3805  CD1 LEU A 234      12.295   6.593  12.977  1.00 92.46           C  
ATOM   3806 HD11 LEU A 234      12.376   6.850  14.033  1.00 92.46           H  
ATOM   3807 HD12 LEU A 234      13.185   6.056  12.649  1.00 92.46           H  
ATOM   3808 HD13 LEU A 234      11.447   5.924  12.832  1.00 92.46           H  
ATOM   3809  CD2 LEU A 234      10.737   8.451  12.482  1.00 92.46           C  
ATOM   3810 HD21 LEU A 234      10.554   9.336  11.873  1.00 92.46           H  
ATOM   3811 HD22 LEU A 234       9.954   7.724  12.265  1.00 92.46           H  
ATOM   3812 HD23 LEU A 234      10.705   8.709  13.540  1.00 92.46           H  
ATOM   3813  N   LEU A 235      14.918   9.149   9.589  1.00 93.22           N  
ATOM   3814  H   LEU A 235      14.891  10.094   9.943  1.00 93.22           H  
ATOM   3815  CA  LEU A 235      15.130   8.933   8.145  1.00 93.22           C  
ATOM   3816  HA  LEU A 235      14.249   8.431   7.746  1.00 93.22           H  
ATOM   3817  C   LEU A 235      16.342   8.037   7.870  1.00 93.22           C  
ATOM   3818  CB  LEU A 235      15.329  10.281   7.422  1.00 93.22           C  
ATOM   3819  HB2 LEU A 235      16.269  10.724   7.752  1.00 93.22           H  
ATOM   3820  HB3 LEU A 235      14.540  10.969   7.724  1.00 93.22           H  
ATOM   3821  O   LEU A 235      16.260   7.097   7.087  1.00 93.22           O  
ATOM   3822  CG  LEU A 235      15.359  10.200   5.878  1.00 93.22           C  
ATOM   3823  HG  LEU A 235      16.281   9.706   5.570  1.00 93.22           H  
ATOM   3824  CD1 LEU A 235      14.179   9.455   5.253  1.00 93.22           C  
ATOM   3825 HD11 LEU A 235      14.230   8.392   5.493  1.00 93.22           H  
ATOM   3826 HD12 LEU A 235      14.215   9.549   4.168  1.00 93.22           H  
ATOM   3827 HD13 LEU A 235      13.225   9.856   5.593  1.00 93.22           H  
ATOM   3828  CD2 LEU A 235      15.369  11.624   5.314  1.00 93.22           C  
ATOM   3829 HD21 LEU A 235      15.447  11.577   4.228  1.00 93.22           H  
ATOM   3830 HD22 LEU A 235      14.440  12.133   5.572  1.00 93.22           H  
ATOM   3831 HD23 LEU A 235      16.227  12.173   5.702  1.00 93.22           H  
ATOM   3832  N   GLN A 236      17.472   8.320   8.525  1.00 92.47           N  
ATOM   3833  H   GLN A 236      17.487   9.108   9.157  1.00 92.47           H  
ATOM   3834  CA  GLN A 236      18.699   7.558   8.300  1.00 92.47           C  
ATOM   3835  HA  GLN A 236      18.839   7.470   7.223  1.00 92.47           H  
ATOM   3836  C   GLN A 236      18.594   6.124   8.843  1.00 92.47           C  
ATOM   3837  CB  GLN A 236      19.895   8.335   8.871  1.00 92.47           C  
ATOM   3838  HB2 GLN A 236      19.825   8.395   9.957  1.00 92.47           H  
ATOM   3839  HB3 GLN A 236      19.884   9.344   8.459  1.00 92.47           H  
ATOM   3840  O   GLN A 236      19.060   5.193   8.192  1.00 92.47           O  
ATOM   3841  CG  GLN A 236      21.206   7.645   8.468  1.00 92.47           C  
ATOM   3842  HG2 GLN A 236      21.153   7.383   7.411  1.00 92.47           H  
ATOM   3843  HG3 GLN A 236      21.317   6.720   9.033  1.00 92.47           H  
ATOM   3844  CD  GLN A 236      22.462   8.485   8.670  1.00 92.47           C  
ATOM   3845  NE2 GLN A 236      23.572   8.037   8.127  1.00 92.47           N  
ATOM   3846 HE21 GLN A 236      24.395   8.612   8.233  1.00 92.47           H  
ATOM   3847 HE22 GLN A 236      23.551   7.170   7.608  1.00 92.47           H  
ATOM   3848  OE1 GLN A 236      22.500   9.533   9.298  1.00 92.47           O  
ATOM   3849  N   ASN A 237      17.936   5.931   9.990  1.00 92.57           N  
ATOM   3850  H   ASN A 237      17.597   6.735  10.499  1.00 92.57           H  
ATOM   3851  CA  ASN A 237      17.655   4.597  10.521  1.00 92.57           C  
ATOM   3852  HA  ASN A 237      18.571   4.007  10.505  1.00 92.57           H  
ATOM   3853  C   ASN A 237      16.619   3.841   9.668  1.00 92.57           C  
ATOM   3854  CB  ASN A 237      17.164   4.713  11.971  1.00 92.57           C  
ATOM   3855  HB2 ASN A 237      16.282   5.353  11.997  1.00 92.57           H  
ATOM   3856  HB3 ASN A 237      16.870   3.717  12.301  1.00 92.57           H  
ATOM   3857  O   ASN A 237      16.725   2.627   9.551  1.00 92.57           O  
ATOM   3858  CG  ASN A 237      18.180   5.233  12.975  1.00 92.57           C  
ATOM   3859  ND2 ASN A 237      17.727   5.535  14.169  1.00 92.57           N  
ATOM   3860 HD21 ASN A 237      18.407   5.891  14.825  1.00 92.57           H  
ATOM   3861 HD22 ASN A 237      16.743   5.427  14.373  1.00 92.57           H  
ATOM   3862  OD1 ASN A 237      19.374   5.355  12.753  1.00 92.57           O  
ATOM   3863  N   GLY A 238      15.643   4.539   9.074  1.00 88.83           N  
ATOM   3864  H   GLY A 238      15.573   5.529   9.266  1.00 88.83           H  
ATOM   3865  CA  GLY A 238      14.649   3.978   8.154  1.00 88.83           C  
ATOM   3866  HA2 GLY A 238      14.133   3.144   8.630  1.00 88.83           H  
ATOM   3867  HA3 GLY A 238      13.916   4.744   7.900  1.00 88.83           H  
ATOM   3868  C   GLY A 238      15.285   3.483   6.857  1.00 88.83           C  
ATOM   3869  O   GLY A 238      15.067   2.334   6.481  1.00 88.83           O  
ATOM   3870  N   LYS A 239      16.183   4.281   6.255  1.00 92.38           N  
ATOM   3871  H   LYS A 239      16.278   5.230   6.589  1.00 92.38           H  
ATOM   3872  CA  LYS A 239      17.009   3.837   5.120  1.00 92.38           C  
ATOM   3873  HA  LYS A 239      16.344   3.589   4.292  1.00 92.38           H  
ATOM   3874  C   LYS A 239      17.766   2.554   5.467  1.00 92.38           C  
ATOM   3875  CB  LYS A 239      17.981   4.940   4.661  1.00 92.38           C  
ATOM   3876  HB2 LYS A 239      17.454   5.891   4.588  1.00 92.38           H  
ATOM   3877  HB3 LYS A 239      18.784   5.042   5.392  1.00 92.38           H  
ATOM   3878  O   LYS A 239      17.640   1.571   4.751  1.00 92.38           O  
ATOM   3879  CG  LYS A 239      18.568   4.586   3.280  1.00 92.38           C  
ATOM   3880  HG2 LYS A 239      18.793   3.520   3.245  1.00 92.38           H  
ATOM   3881  HG3 LYS A 239      17.817   4.795   2.519  1.00 92.38           H  
ATOM   3882  CD  LYS A 239      19.859   5.350   2.951  1.00 92.38           C  
ATOM   3883  HD2 LYS A 239      19.675   6.419   3.051  1.00 92.38           H  
ATOM   3884  HD3 LYS A 239      20.633   5.054   3.660  1.00 92.38           H  
ATOM   3885  CE  LYS A 239      20.355   5.064   1.520  1.00 92.38           C  
ATOM   3886  HE2 LYS A 239      19.607   5.433   0.818  1.00 92.38           H  
ATOM   3887  HE3 LYS A 239      21.293   5.593   1.353  1.00 92.38           H  
ATOM   3888  NZ  LYS A 239      20.545   3.616   1.263  1.00 92.38           N  
ATOM   3889  HZ1 LYS A 239      21.120   3.135   1.939  1.00 92.38           H  
ATOM   3890  HZ2 LYS A 239      20.826   3.371   0.324  1.00 92.38           H  
ATOM   3891  HZ3 LYS A 239      19.640   3.166   1.270  1.00 92.38           H  
ATOM   3892  N   SER A 240      18.485   2.522   6.593  1.00 95.53           N  
ATOM   3893  H   SER A 240      18.595   3.370   7.130  1.00 95.53           H  
ATOM   3894  CA  SER A 240      19.244   1.324   6.981  1.00 95.53           C  
ATOM   3895  HA  SER A 240      19.708   0.939   6.073  1.00 95.53           H  
ATOM   3896  C   SER A 240      18.399   0.151   7.491  1.00 95.53           C  
ATOM   3897  CB  SER A 240      20.381   1.665   7.943  1.00 95.53           C  
ATOM   3898  HB2 SER A 240      20.848   0.741   8.286  1.00 95.53           H  
ATOM   3899  HB3 SER A 240      19.988   2.208   8.802  1.00 95.53           H  
ATOM   3900  O   SER A 240      18.908  -0.966   7.557  1.00 95.53           O  
ATOM   3901  OG  SER A 240      21.359   2.443   7.277  1.00 95.53           O  
ATOM   3902  HG  SER A 240      21.557   1.994   6.452  1.00 95.53           H  
ATOM   3903  N   LEU A 241      17.115   0.359   7.800  1.00 96.00           N  
ATOM   3904  H   LEU A 241      16.759   1.304   7.787  1.00 96.00           H  
ATOM   3905  CA  LEU A 241      16.153  -0.731   7.970  1.00 96.00           C  
ATOM   3906  HA  LEU A 241      16.646  -1.536   8.515  1.00 96.00           H  
ATOM   3907  C   LEU A 241      15.732  -1.308   6.610  1.00 96.00           C  
ATOM   3908  CB  LEU A 241      14.952  -0.245   8.804  1.00 96.00           C  
ATOM   3909  HB2 LEU A 241      14.452   0.556   8.260  1.00 96.00           H  
ATOM   3910  HB3 LEU A 241      15.321   0.164   9.745  1.00 96.00           H  
ATOM   3911  O   LEU A 241      15.672  -2.522   6.489  1.00 96.00           O  
ATOM   3912  CG  LEU A 241      13.910  -1.342   9.111  1.00 96.00           C  
ATOM   3913  HG  LEU A 241      13.511  -1.742   8.179  1.00 96.00           H  
ATOM   3914  CD1 LEU A 241      14.498  -2.490   9.937  1.00 96.00           C  
ATOM   3915 HD11 LEU A 241      15.171  -3.076   9.310  1.00 96.00           H  
ATOM   3916 HD12 LEU A 241      15.038  -2.104  10.801  1.00 96.00           H  
ATOM   3917 HD13 LEU A 241      13.696  -3.152  10.263  1.00 96.00           H  
ATOM   3918  CD2 LEU A 241      12.748  -0.734   9.899  1.00 96.00           C  
ATOM   3919 HD21 LEU A 241      13.095  -0.349  10.857  1.00 96.00           H  
ATOM   3920 HD22 LEU A 241      11.988  -1.498  10.063  1.00 96.00           H  
ATOM   3921 HD23 LEU A 241      12.299   0.070   9.315  1.00 96.00           H  
ATOM   3922  N   SER A 242      15.523  -0.472   5.587  1.00 94.65           N  
ATOM   3923  H   SER A 242      15.576   0.522   5.759  1.00 94.65           H  
ATOM   3924  CA  SER A 242      15.208  -0.921   4.220  1.00 94.65           C  
ATOM   3925  HA  SER A 242      14.412  -1.663   4.284  1.00 94.65           H  
ATOM   3926  C   SER A 242      16.406  -1.593   3.523  1.00 94.65           C  
ATOM   3927  CB  SER A 242      14.680   0.265   3.405  1.00 94.65           C  
ATOM   3928  HB2 SER A 242      15.480   0.985   3.236  1.00 94.65           H  
ATOM   3929  HB3 SER A 242      13.883   0.754   3.966  1.00 94.65           H  
ATOM   3930  O   SER A 242      16.232  -2.610   2.854  1.00 94.65           O  
ATOM   3931  OG  SER A 242      14.160  -0.160   2.163  1.00 94.65           O  
ATOM   3932  HG  SER A 242      13.656  -0.966   2.299  1.00 94.65           H  
ATOM   3933  N   GLU A 243      17.634  -1.106   3.758  1.00 95.13           N  
ATOM   3934  H   GLU A 243      17.702  -0.215   4.228  1.00 95.13           H  
ATOM   3935  CA  GLU A 243      18.883  -1.799   3.385  1.00 95.13           C  
ATOM   3936  HA  GLU A 243      18.929  -1.914   2.303  1.00 95.13           H  
ATOM   3937  C   GLU A 243      18.924  -3.213   4.002  1.00 95.13           C  
ATOM   3938  CB  GLU A 243      20.121  -0.996   3.864  1.00 95.13           C  
ATOM   3939  HB2 GLU A 243      21.009  -1.613   3.727  1.00 95.13           H  
ATOM   3940  HB3 GLU A 243      20.011  -0.822   4.934  1.00 95.13           H  
ATOM   3941  O   GLU A 243      19.207  -4.186   3.310  1.00 95.13           O  
ATOM   3942  CG  GLU A 243      20.371   0.346   3.140  1.00 95.13           C  
ATOM   3943  HG2 GLU A 243      20.673   0.126   2.116  1.00 95.13           H  
ATOM   3944  HG3 GLU A 243      19.436   0.904   3.080  1.00 95.13           H  
ATOM   3945  CD  GLU A 243      21.438   1.263   3.792  1.00 95.13           C  
ATOM   3946  OE1 GLU A 243      21.897   2.209   3.104  1.00 95.13           O  
ATOM   3947  OE2 GLU A 243      21.760   1.135   4.998  1.00 95.13           O  
ATOM   3948  N   LEU A 244      18.582  -3.343   5.291  1.00 96.45           N  
ATOM   3949  H   LEU A 244      18.331  -2.509   5.803  1.00 96.45           H  
ATOM   3950  CA  LEU A 244      18.566  -4.624   6.005  1.00 96.45           C  
ATOM   3951  HA  LEU A 244      19.497  -5.145   5.781  1.00 96.45           H  
ATOM   3952  C   LEU A 244      17.419  -5.552   5.566  1.00 96.45           C  
ATOM   3953  CB  LEU A 244      18.517  -4.326   7.514  1.00 96.45           C  
ATOM   3954  HB2 LEU A 244      19.419  -3.779   7.790  1.00 96.45           H  
ATOM   3955  HB3 LEU A 244      17.660  -3.682   7.711  1.00 96.45           H  
ATOM   3956  O   LEU A 244      17.628  -6.753   5.442  1.00 96.45           O  
ATOM   3957  CG  LEU A 244      18.386  -5.574   8.404  1.00 96.45           C  
ATOM   3958  HG  LEU A 244      17.465  -6.105   8.165  1.00 96.45           H  
ATOM   3959  CD1 LEU A 244      19.575  -6.527   8.263  1.00 96.45           C  
ATOM   3960 HD11 LEU A 244      19.551  -6.986   7.275  1.00 96.45           H  
ATOM   3961 HD12 LEU A 244      19.511  -7.323   9.006  1.00 96.45           H  
ATOM   3962 HD13 LEU A 244      20.509  -5.977   8.374  1.00 96.45           H  
ATOM   3963  CD2 LEU A 244      18.299  -5.139   9.864  1.00 96.45           C  
ATOM   3964 HD21 LEU A 244      18.139  -6.028  10.473  1.00 96.45           H  
ATOM   3965 HD22 LEU A 244      19.220  -4.637  10.161  1.00 96.45           H  
ATOM   3966 HD23 LEU A 244      17.449  -4.469   9.990  1.00 96.45           H  
ATOM   3967  N   GLU A 245      16.220  -5.022   5.327  1.00 95.44           N  
ATOM   3968  H   GLU A 245      16.086  -4.037   5.505  1.00 95.44           H  
ATOM   3969  CA  GLU A 245      15.083  -5.776   4.779  1.00 95.44           C  
ATOM   3970  HA  GLU A 245      14.838  -6.604   5.444  1.00 95.44           H  
ATOM   3971  C   GLU A 245      15.446  -6.371   3.407  1.00 95.44           C  
ATOM   3972  CB  GLU A 245      13.875  -4.821   4.707  1.00 95.44           C  
ATOM   3973  HB2 GLU A 245      13.759  -4.353   5.685  1.00 95.44           H  
ATOM   3974  HB3 GLU A 245      14.090  -4.040   3.978  1.00 95.44           H  
ATOM   3975  O   GLU A 245      15.152  -7.532   3.132  1.00 95.44           O  
ATOM   3976  CG  GLU A 245      12.538  -5.489   4.344  1.00 95.44           C  
ATOM   3977  HG2 GLU A 245      12.640  -5.970   3.371  1.00 95.44           H  
ATOM   3978  HG3 GLU A 245      12.325  -6.259   5.085  1.00 95.44           H  
ATOM   3979  CD  GLU A 245      11.359  -4.492   4.291  1.00 95.44           C  
ATOM   3980  OE1 GLU A 245      10.251  -4.920   3.893  1.00 95.44           O  
ATOM   3981  OE2 GLU A 245      11.553  -3.297   4.626  1.00 95.44           O  
ATOM   3982  N   THR A 246      16.192  -5.612   2.598  1.00 95.68           N  
ATOM   3983  H   THR A 246      16.401  -4.671   2.902  1.00 95.68           H  
ATOM   3984  CA  THR A 246      16.740  -6.058   1.310  1.00 95.68           C  
ATOM   3985  HA  THR A 246      15.934  -6.509   0.731  1.00 95.68           H  
ATOM   3986  C   THR A 246      17.831  -7.125   1.479  1.00 95.68           C  
ATOM   3987  CB  THR A 246      17.274  -4.858   0.515  1.00 95.68           C  
ATOM   3988  HB  THR A 246      18.131  -4.424   1.031  1.00 95.68           H  
ATOM   3989  O   THR A 246      17.764  -8.161   0.819  1.00 95.68           O  
ATOM   3990  CG2 THR A 246      17.698  -5.246  -0.895  1.00 95.68           C  
ATOM   3991 HG21 THR A 246      18.558  -5.915  -0.856  1.00 95.68           H  
ATOM   3992 HG22 THR A 246      17.984  -4.347  -1.441  1.00 95.68           H  
ATOM   3993 HG23 THR A 246      16.874  -5.748  -1.401  1.00 95.68           H  
ATOM   3994  OG1 THR A 246      16.277  -3.865   0.386  1.00 95.68           O  
ATOM   3995  HG1 THR A 246      16.199  -3.425   1.236  1.00 95.68           H  
ATOM   3996  N   ASP A 247      18.795  -6.932   2.392  1.00 94.57           N  
ATOM   3997  H   ASP A 247      18.836  -6.040   2.865  1.00 94.57           H  
ATOM   3998  CA  ASP A 247      19.819  -7.944   2.720  1.00 94.57           C  
ATOM   3999  HA  ASP A 247      20.451  -8.122   1.850  1.00 94.57           H  
ATOM   4000  C   ASP A 247      19.188  -9.289   3.143  1.00 94.57           C  
ATOM   4001  CB  ASP A 247      20.697  -7.492   3.906  1.00 94.57           C  
ATOM   4002  HB2 ASP A 247      20.053  -7.176   4.726  1.00 94.57           H  
ATOM   4003  HB3 ASP A 247      21.239  -8.369   4.259  1.00 94.57           H  
ATOM   4004  O   ASP A 247      19.711 -10.356   2.816  1.00 94.57           O  
ATOM   4005  CG  ASP A 247      21.761  -6.417   3.671  1.00 94.57           C  
ATOM   4006  OD1 ASP A 247      22.377  -6.367   2.587  1.00 94.57           O  
ATOM   4007  OD2 ASP A 247      22.128  -5.765   4.683  1.00 94.57           O  
ATOM   4008  N   ILE A 248      18.081  -9.239   3.899  1.00 96.75           N  
ATOM   4009  H   ILE A 248      17.733  -8.326   4.153  1.00 96.75           H  
ATOM   4010  CA  ILE A 248      17.355 -10.420   4.389  1.00 96.75           C  
ATOM   4011  HA  ILE A 248      18.085 -11.167   4.702  1.00 96.75           H  
ATOM   4012  C   ILE A 248      16.526 -11.065   3.272  1.00 96.75           C  
ATOM   4013  CB  ILE A 248      16.488 -10.062   5.620  1.00 96.75           C  
ATOM   4014  HB  ILE A 248      15.840  -9.227   5.355  1.00 96.75           H  
ATOM   4015  O   ILE A 248      16.556 -12.289   3.156  1.00 96.75           O  
ATOM   4016  CG1 ILE A 248      17.369  -9.655   6.825  1.00 96.75           C  
ATOM   4017 HG12 ILE A 248      17.825 -10.548   7.250  1.00 96.75           H  
ATOM   4018 HG13 ILE A 248      18.178  -9.003   6.495  1.00 96.75           H  
ATOM   4019  CG2 ILE A 248      15.607 -11.256   6.036  1.00 96.75           C  
ATOM   4020 HG21 ILE A 248      15.049 -11.032   6.945  1.00 96.75           H  
ATOM   4021 HG22 ILE A 248      14.876 -11.479   5.259  1.00 96.75           H  
ATOM   4022 HG23 ILE A 248      16.219 -12.143   6.206  1.00 96.75           H  
ATOM   4023  CD1 ILE A 248      16.592  -8.913   7.922  1.00 96.75           C  
ATOM   4024 HD11 ILE A 248      17.286  -8.587   8.697  1.00 96.75           H  
ATOM   4025 HD12 ILE A 248      15.845  -9.564   8.376  1.00 96.75           H  
ATOM   4026 HD13 ILE A 248      16.095  -8.040   7.499  1.00 96.75           H  
ATOM   4027  N   LYS A 249      15.834 -10.276   2.433  1.00 95.22           N  
ATOM   4028  H   LYS A 249      15.826  -9.282   2.614  1.00 95.22           H  
ATOM   4029  CA  LYS A 249      15.109 -10.767   1.246  1.00 95.22           C  
ATOM   4030  HA  LYS A 249      14.314 -11.444   1.559  1.00 95.22           H  
ATOM   4031  C   LYS A 249      16.038 -11.590   0.351  1.00 95.22           C  
ATOM   4032  CB  LYS A 249      14.475  -9.579   0.487  1.00 95.22           C  
ATOM   4033  HB2 LYS A 249      13.694  -9.136   1.106  1.00 95.22           H  
ATOM   4034  HB3 LYS A 249      15.240  -8.823   0.310  1.00 95.22           H  
ATOM   4035  O   LYS A 249      15.772 -12.766   0.126  1.00 95.22           O  
ATOM   4036  CG  LYS A 249      13.876  -9.986  -0.873  1.00 95.22           C  
ATOM   4037  HG2 LYS A 249      14.663 -10.459  -1.460  1.00 95.22           H  
ATOM   4038  HG3 LYS A 249      13.069 -10.703  -0.716  1.00 95.22           H  
ATOM   4039  CD  LYS A 249      13.357  -8.796  -1.697  1.00 95.22           C  
ATOM   4040  HD2 LYS A 249      12.512  -8.353  -1.170  1.00 95.22           H  
ATOM   4041  HD3 LYS A 249      14.143  -8.046  -1.784  1.00 95.22           H  
ATOM   4042  CE  LYS A 249      12.900  -9.207  -3.112  1.00 95.22           C  
ATOM   4043  HE2 LYS A 249      12.194 -10.033  -3.021  1.00 95.22           H  
ATOM   4044  HE3 LYS A 249      12.391  -8.364  -3.578  1.00 95.22           H  
ATOM   4045  NZ  LYS A 249      14.020  -9.639  -3.990  1.00 95.22           N  
ATOM   4046  HZ1 LYS A 249      14.437 -10.484  -3.625  1.00 95.22           H  
ATOM   4047  HZ2 LYS A 249      14.737  -8.941  -4.124  1.00 95.22           H  
ATOM   4048  HZ3 LYS A 249      13.711  -9.938  -4.904  1.00 95.22           H  
ATOM   4049  N   ILE A 250      17.164 -11.000  -0.058  1.00 94.95           N  
ATOM   4050  H   ILE A 250      17.316 -10.036   0.200  1.00 94.95           H  
ATOM   4051  CA  ILE A 250      18.145 -11.663  -0.929  1.00 94.95           C  
ATOM   4052  HA  ILE A 250      17.631 -11.998  -1.830  1.00 94.95           H  
ATOM   4053  C   ILE A 250      18.707 -12.923  -0.248  1.00 94.95           C  
ATOM   4054  CB  ILE A 250      19.251 -10.661  -1.347  1.00 94.95           C  
ATOM   4055  HB  ILE A 250      19.693 -10.248  -0.440  1.00 94.95           H  
ATOM   4056  O   ILE A 250      18.920 -13.926  -0.920  1.00 94.95           O  
ATOM   4057  CG1 ILE A 250      18.652  -9.498  -2.181  1.00 94.95           C  
ATOM   4058 HG12 ILE A 250      17.778  -9.090  -1.672  1.00 94.95           H  
ATOM   4059 HG13 ILE A 250      18.317  -9.880  -3.145  1.00 94.95           H  
ATOM   4060  CG2 ILE A 250      20.369 -11.355  -2.154  1.00 94.95           C  
ATOM   4061 HG21 ILE A 250      21.150 -10.646  -2.428  1.00 94.95           H  
ATOM   4062 HG22 ILE A 250      20.832 -12.151  -1.570  1.00 94.95           H  
ATOM   4063 HG23 ILE A 250      19.951 -11.793  -3.060  1.00 94.95           H  
ATOM   4064  CD1 ILE A 250      19.622  -8.331  -2.415  1.00 94.95           C  
ATOM   4065 HD11 ILE A 250      20.430  -8.632  -3.081  1.00 94.95           H  
ATOM   4066 HD12 ILE A 250      20.034  -7.993  -1.464  1.00 94.95           H  
ATOM   4067 HD13 ILE A 250      19.086  -7.504  -2.881  1.00 94.95           H  
ATOM   4068  N   PHE A 251      18.898 -12.919   1.082  1.00 94.57           N  
ATOM   4069  H   PHE A 251      18.706 -12.075   1.603  1.00 94.57           H  
ATOM   4070  CA  PHE A 251      19.326 -14.124   1.805  1.00 94.57           C  
ATOM   4071  HA  PHE A 251      20.188 -14.525   1.271  1.00 94.57           H  
ATOM   4072  C   PHE A 251      18.276 -15.240   1.814  1.00 94.57           C  
ATOM   4073  CB  PHE A 251      19.732 -13.798   3.255  1.00 94.57           C  
ATOM   4074  HB2 PHE A 251      20.425 -12.956   3.269  1.00 94.57           H  
ATOM   4075  HB3 PHE A 251      18.839 -13.469   3.786  1.00 94.57           H  
ATOM   4076  O   PHE A 251      18.649 -16.396   1.652  1.00 94.57           O  
ATOM   4077  CG  PHE A 251      20.349 -14.964   4.028  1.00 94.57           C  
ATOM   4078  CD1 PHE A 251      19.983 -15.180   5.371  1.00 94.57           C  
ATOM   4079  HD1 PHE A 251      19.280 -14.513   5.848  1.00 94.57           H  
ATOM   4080  CD2 PHE A 251      21.236 -15.874   3.414  1.00 94.57           C  
ATOM   4081  HD2 PHE A 251      21.486 -15.782   2.367  1.00 94.57           H  
ATOM   4082  CE1 PHE A 251      20.470 -16.299   6.072  1.00 94.57           C  
ATOM   4083  HE1 PHE A 251      20.126 -16.500   7.076  1.00 94.57           H  
ATOM   4084  CE2 PHE A 251      21.739 -16.980   4.119  1.00 94.57           C  
ATOM   4085  HE2 PHE A 251      22.369 -17.693   3.609  1.00 94.57           H  
ATOM   4086  CZ  PHE A 251      21.347 -17.201   5.448  1.00 94.57           C  
ATOM   4087  HZ  PHE A 251      21.680 -18.085   5.971  1.00 94.57           H  
ATOM   4088  N   LYS A 252      16.989 -14.918   2.005  1.00 93.67           N  
ATOM   4089  H   LYS A 252      16.748 -13.945   2.122  1.00 93.67           H  
ATOM   4090  CA  LYS A 252      15.907 -15.908   1.909  1.00 93.67           C  
ATOM   4091  HA  LYS A 252      16.106 -16.741   2.583  1.00 93.67           H  
ATOM   4092  C   LYS A 252      15.854 -16.518   0.511  1.00 93.67           C  
ATOM   4093  CB  LYS A 252      14.540 -15.285   2.236  1.00 93.67           C  
ATOM   4094  HB2 LYS A 252      14.480 -14.274   1.834  1.00 93.67           H  
ATOM   4095  HB3 LYS A 252      13.789 -15.876   1.713  1.00 93.67           H  
ATOM   4096  O   LYS A 252      15.850 -17.734   0.389  1.00 93.67           O  
ATOM   4097  CG  LYS A 252      14.200 -15.259   3.736  1.00 93.67           C  
ATOM   4098  HG2 LYS A 252      14.743 -14.441   4.209  1.00 93.67           H  
ATOM   4099  HG3 LYS A 252      14.507 -16.195   4.202  1.00 93.67           H  
ATOM   4100  CD  LYS A 252      12.687 -15.070   3.954  1.00 93.67           C  
ATOM   4101  HD2 LYS A 252      12.331 -14.232   3.354  1.00 93.67           H  
ATOM   4102  HD3 LYS A 252      12.504 -14.855   5.007  1.00 93.67           H  
ATOM   4103  CE  LYS A 252      11.947 -16.360   3.566  1.00 93.67           C  
ATOM   4104  HE2 LYS A 252      12.270 -17.150   4.244  1.00 93.67           H  
ATOM   4105  HE3 LYS A 252      12.243 -16.665   2.563  1.00 93.67           H  
ATOM   4106  NZ  LYS A 252      10.472 -16.261   3.602  1.00 93.67           N  
ATOM   4107  HZ1 LYS A 252      10.164 -15.944   4.510  1.00 93.67           H  
ATOM   4108  HZ2 LYS A 252      10.122 -15.634   2.892  1.00 93.67           H  
ATOM   4109  HZ3 LYS A 252      10.083 -17.177   3.429  1.00 93.67           H  
ATOM   4110  N   GLU A 253      15.825 -15.671  -0.514  1.00 92.02           N  
ATOM   4111  H   GLU A 253      15.829 -14.680  -0.317  1.00 92.02           H  
ATOM   4112  CA  GLU A 253      15.687 -16.085  -1.914  1.00 92.02           C  
ATOM   4113  HA  GLU A 253      14.808 -16.719  -2.026  1.00 92.02           H  
ATOM   4114  C   GLU A 253      16.889 -16.934  -2.364  1.00 92.02           C  
ATOM   4115  CB  GLU A 253      15.486 -14.827  -2.781  1.00 92.02           C  
ATOM   4116  HB2 GLU A 253      16.296 -14.132  -2.560  1.00 92.02           H  
ATOM   4117  HB3 GLU A 253      15.542 -15.098  -3.835  1.00 92.02           H  
ATOM   4118  O   GLU A 253      16.689 -18.022  -2.881  1.00 92.02           O  
ATOM   4119  CG  GLU A 253      14.119 -14.155  -2.513  1.00 92.02           C  
ATOM   4120  HG2 GLU A 253      13.337 -14.775  -2.952  1.00 92.02           H  
ATOM   4121  HG3 GLU A 253      13.935 -14.115  -1.439  1.00 92.02           H  
ATOM   4122  CD  GLU A 253      14.003 -12.720  -3.054  1.00 92.02           C  
ATOM   4123  OE1 GLU A 253      12.876 -12.175  -3.117  1.00 92.02           O  
ATOM   4124  OE2 GLU A 253      15.032 -12.052  -3.316  1.00 92.02           O  
ATOM   4125  N   SER A 254      18.127 -16.533  -2.034  1.00 92.61           N  
ATOM   4126  H   SER A 254      18.222 -15.662  -1.531  1.00 92.61           H  
ATOM   4127  CA  SER A 254      19.358 -17.308  -2.325  1.00 92.61           C  
ATOM   4128  HA  SER A 254      19.305 -17.665  -3.354  1.00 92.61           H  
ATOM   4129  C   SER A 254      19.567 -18.555  -1.441  1.00 92.61           C  
ATOM   4130  CB  SER A 254      20.607 -16.424  -2.184  1.00 92.61           C  
ATOM   4131  HB2 SER A 254      20.720 -16.147  -1.135  1.00 92.61           H  
ATOM   4132  HB3 SER A 254      21.489 -16.986  -2.491  1.00 92.61           H  
ATOM   4133  O   SER A 254      20.670 -19.100  -1.412  1.00 92.61           O  
ATOM   4134  OG  SER A 254      20.536 -15.242  -2.958  1.00 92.61           O  
ATOM   4135  HG  SER A 254      19.613 -14.979  -2.958  1.00 92.61           H  
ATOM   4136  N   ILE A 255      18.574 -18.950  -0.642  1.00 93.54           N  
ATOM   4137  H   ILE A 255      17.700 -18.451  -0.728  1.00 93.54           H  
ATOM   4138  CA  ILE A 255      18.553 -20.225   0.095  1.00 93.54           C  
ATOM   4139  HA  ILE A 255      19.427 -20.815  -0.182  1.00 93.54           H  
ATOM   4140  C   ILE A 255      17.345 -21.059  -0.341  1.00 93.54           C  
ATOM   4141  CB  ILE A 255      18.586 -19.997   1.627  1.00 93.54           C  
ATOM   4142  HB  ILE A 255      17.775 -19.313   1.875  1.00 93.54           H  
ATOM   4143  O   ILE A 255      17.488 -22.271  -0.432  1.00 93.54           O  
ATOM   4144  CG1 ILE A 255      19.905 -19.348   2.115  1.00 93.54           C  
ATOM   4145 HG12 ILE A 255      19.748 -18.977   3.127  1.00 93.54           H  
ATOM   4146 HG13 ILE A 255      20.136 -18.488   1.487  1.00 93.54           H  
ATOM   4147  CG2 ILE A 255      18.346 -21.303   2.409  1.00 93.54           C  
ATOM   4148 HG21 ILE A 255      17.333 -21.664   2.231  1.00 93.54           H  
ATOM   4149 HG22 ILE A 255      18.476 -21.142   3.479  1.00 93.54           H  
ATOM   4150 HG23 ILE A 255      19.031 -22.077   2.065  1.00 93.54           H  
ATOM   4151  CD1 ILE A 255      21.141 -20.262   2.131  1.00 93.54           C  
ATOM   4152 HD11 ILE A 255      21.032 -21.030   2.897  1.00 93.54           H  
ATOM   4153 HD12 ILE A 255      21.276 -20.730   1.157  1.00 93.54           H  
ATOM   4154 HD13 ILE A 255      22.026 -19.669   2.362  1.00 93.54           H  
ATOM   4155  N   LEU A 256      16.202 -20.429  -0.642  1.00 93.27           N  
ATOM   4156  H   LEU A 256      16.145 -19.427  -0.529  1.00 93.27           H  
ATOM   4157  CA  LEU A 256      15.040 -21.096  -1.239  1.00 93.27           C  
ATOM   4158  HA  LEU A 256      14.715 -21.895  -0.573  1.00 93.27           H  
ATOM   4159  C   LEU A 256      15.424 -21.754  -2.574  1.00 93.27           C  
ATOM   4160  CB  LEU A 256      13.897 -20.077  -1.407  1.00 93.27           C  
ATOM   4161  HB2 LEU A 256      13.876 -19.390  -0.562  1.00 93.27           H  
ATOM   4162  HB3 LEU A 256      14.080 -19.496  -2.311  1.00 93.27           H  
ATOM   4163  O   LEU A 256      15.323 -22.962  -2.688  1.00 93.27           O  
ATOM   4164  CG  LEU A 256      12.529 -20.776  -1.515  1.00 93.27           C  
ATOM   4165  HG  LEU A 256      12.630 -21.716  -2.057  1.00 93.27           H  
ATOM   4166  CD1 LEU A 256      11.964 -21.070  -0.124  1.00 93.27           C  
ATOM   4167 HD11 LEU A 256      11.057 -21.664  -0.244  1.00 93.27           H  
ATOM   4168 HD12 LEU A 256      11.733 -20.133   0.381  1.00 93.27           H  
ATOM   4169 HD13 LEU A 256      12.676 -21.664   0.448  1.00 93.27           H  
ATOM   4170  CD2 LEU A 256      11.529 -19.868  -2.233  1.00 93.27           C  
ATOM   4171 HD21 LEU A 256      11.869 -19.732  -3.260  1.00 93.27           H  
ATOM   4172 HD22 LEU A 256      10.567 -20.378  -2.282  1.00 93.27           H  
ATOM   4173 HD23 LEU A 256      11.432 -18.907  -1.729  1.00 93.27           H  
ATOM   4174  N   GLU A 257      16.080 -20.996  -3.459  1.00 89.25           N  
ATOM   4175  H   GLU A 257      16.131 -20.005  -3.268  1.00 89.25           H  
ATOM   4176  CA  GLU A 257      16.682 -21.434  -4.738  1.00 89.25           C  
ATOM   4177  HA  GLU A 257      15.895 -21.663  -5.457  1.00 89.25           H  
ATOM   4178  C   GLU A 257      17.594 -22.683  -4.636  1.00 89.25           C  
ATOM   4179  CB  GLU A 257      17.491 -20.208  -5.215  1.00 89.25           C  
ATOM   4180  HB2 GLU A 257      16.827 -19.344  -5.218  1.00 89.25           H  
ATOM   4181  HB3 GLU A 257      18.260 -20.021  -4.466  1.00 89.25           H  
ATOM   4182  O   GLU A 257      17.906 -23.311  -5.633  1.00 89.25           O  
ATOM   4183  CG  GLU A 257      18.166 -20.247  -6.593  1.00 89.25           C  
ATOM   4184  HG2 GLU A 257      18.767 -21.151  -6.693  1.00 89.25           H  
ATOM   4185  HG3 GLU A 257      17.404 -20.234  -7.372  1.00 89.25           H  
ATOM   4186  CD  GLU A 257      19.102 -19.038  -6.736  1.00 89.25           C  
ATOM   4187  OE1 GLU A 257      18.861 -18.096  -7.526  1.00 89.25           O  
ATOM   4188  OE2 GLU A 257      20.138 -18.970  -6.021  1.00 89.25           O  
ATOM   4189  N   ILE A 258      18.053 -23.049  -3.434  1.00 92.91           N  
ATOM   4190  H   ILE A 258      17.662 -22.565  -2.638  1.00 92.91           H  
ATOM   4191  CA  ILE A 258      18.924 -24.211  -3.176  1.00 92.91           C  
ATOM   4192  HA  ILE A 258      19.310 -24.593  -4.121  1.00 92.91           H  
ATOM   4193  C   ILE A 258      18.151 -25.362  -2.511  1.00 92.91           C  
ATOM   4194  CB  ILE A 258      20.113 -23.762  -2.297  1.00 92.91           C  
ATOM   4195  HB  ILE A 258      19.715 -23.453  -1.330  1.00 92.91           H  
ATOM   4196  O   ILE A 258      18.601 -26.503  -2.534  1.00 92.91           O  
ATOM   4197  CG1 ILE A 258      20.843 -22.551  -2.920  1.00 92.91           C  
ATOM   4198 HG12 ILE A 258      20.137 -21.734  -3.072  1.00 92.91           H  
ATOM   4199 HG13 ILE A 258      21.249 -22.824  -3.894  1.00 92.91           H  
ATOM   4200  CG2 ILE A 258      21.128 -24.890  -2.041  1.00 92.91           C  
ATOM   4201 HG21 ILE A 258      21.548 -25.227  -2.990  1.00 92.91           H  
ATOM   4202 HG22 ILE A 258      21.916 -24.540  -1.374  1.00 92.91           H  
ATOM   4203 HG23 ILE A 258      20.654 -25.739  -1.550  1.00 92.91           H  
ATOM   4204  CD1 ILE A 258      21.959 -21.987  -2.045  1.00 92.91           C  
ATOM   4205 HD11 ILE A 258      22.188 -20.989  -2.420  1.00 92.91           H  
ATOM   4206 HD12 ILE A 258      21.625 -21.907  -1.010  1.00 92.91           H  
ATOM   4207 HD13 ILE A 258      22.849 -22.613  -2.109  1.00 92.91           H  
ATOM   4208  N   LEU A 259      17.026 -25.060  -1.863  1.00 93.07           N  
ATOM   4209  H   LEU A 259      16.661 -24.126  -1.980  1.00 93.07           H  
ATOM   4210  CA  LEU A 259      16.109 -26.040  -1.281  1.00 93.07           C  
ATOM   4211  HA  LEU A 259      16.665 -26.910  -0.931  1.00 93.07           H  
ATOM   4212  C   LEU A 259      15.126 -26.563  -2.336  1.00 93.07           C  
ATOM   4213  CB  LEU A 259      15.370 -25.387  -0.099  1.00 93.07           C  
ATOM   4214  HB2 LEU A 259      14.914 -24.461  -0.448  1.00 93.07           H  
ATOM   4215  HB3 LEU A 259      14.561 -26.048   0.214  1.00 93.07           H  
ATOM   4216  O   LEU A 259      14.781 -27.736  -2.297  1.00 93.07           O  
ATOM   4217  CG  LEU A 259      16.270 -25.094   1.115  1.00 93.07           C  
ATOM   4218  HG  LEU A 259      17.174 -24.573   0.798  1.00 93.07           H  
ATOM   4219  CD1 LEU A 259      15.544 -24.195   2.119  1.00 93.07           C  
ATOM   4220 HD11 LEU A 259      16.212 -23.955   2.946  1.00 93.07           H  
ATOM   4221 HD12 LEU A 259      14.654 -24.709   2.484  1.00 93.07           H  
ATOM   4222 HD13 LEU A 259      15.242 -23.277   1.616  1.00 93.07           H  
ATOM   4223  CD2 LEU A 259      16.689 -26.375   1.843  1.00 93.07           C  
ATOM   4224 HD21 LEU A 259      17.333 -26.971   1.195  1.00 93.07           H  
ATOM   4225 HD22 LEU A 259      17.221 -26.138   2.764  1.00 93.07           H  
ATOM   4226 HD23 LEU A 259      15.805 -26.967   2.081  1.00 93.07           H  
ATOM   4227  N   ASP A 260      14.751 -25.713  -3.294  1.00 86.98           N  
ATOM   4228  H   ASP A 260      14.992 -24.738  -3.189  1.00 86.98           H  
ATOM   4229  CA  ASP A 260      13.867 -26.043  -4.416  1.00 86.98           C  
ATOM   4230  HA  ASP A 260      13.005 -26.586  -4.028  1.00 86.98           H  
ATOM   4231  C   ASP A 260      14.561 -26.962  -5.463  1.00 86.98           C  
ATOM   4232  CB  ASP A 260      13.354 -24.727  -5.053  1.00 86.98           C  
ATOM   4233  HB2 ASP A 260      14.199 -24.237  -5.536  1.00 86.98           H  
ATOM   4234  HB3 ASP A 260      12.634 -24.981  -5.831  1.00 86.98           H  
ATOM   4235  O   ASP A 260      13.891 -27.571  -6.293  1.00 86.98           O  
ATOM   4236  CG  ASP A 260      12.686 -23.706  -4.099  1.00 86.98           C  
ATOM   4237  OD1 ASP A 260      12.155 -24.096  -3.032  1.00 86.98           O  
ATOM   4238  OD2 ASP A 260      12.722 -22.491  -4.425  1.00 86.98           O  
ATOM   4239  N   GLU A 261      15.898 -27.103  -5.415  1.00 87.92           N  
ATOM   4240  H   GLU A 261      16.381 -26.594  -4.689  1.00 87.92           H  
ATOM   4241  CA  GLU A 261      16.716 -27.921  -6.331  1.00 87.92           C  
ATOM   4242  HA  GLU A 261      16.074 -28.356  -7.096  1.00 87.92           H  
ATOM   4243  C   GLU A 261      17.442 -29.087  -5.612  1.00 87.92           C  
ATOM   4244  CB  GLU A 261      17.757 -27.041  -7.052  1.00 87.92           C  
ATOM   4245  HB2 GLU A 261      18.258 -26.414  -6.314  1.00 87.92           H  
ATOM   4246  HB3 GLU A 261      18.500 -27.712  -7.484  1.00 87.92           H  
ATOM   4247  O   GLU A 261      18.524 -28.922  -5.035  1.00 87.92           O  
ATOM   4248  CG  GLU A 261      17.219 -26.149  -8.184  1.00 87.92           C  
ATOM   4249  HG2 GLU A 261      16.496 -25.447  -7.767  1.00 87.92           H  
ATOM   4250  HG3 GLU A 261      16.706 -26.777  -8.913  1.00 87.92           H  
ATOM   4251  CD  GLU A 261      18.360 -25.381  -8.886  1.00 87.92           C  
ATOM   4252  OE1 GLU A 261      18.187 -24.176  -9.181  1.00 87.92           O  
ATOM   4253  OE2 GLU A 261      19.439 -25.990  -9.095  1.00 87.92           O  
ATOM   4254  N   GLU A 262      16.910 -30.313  -5.713  1.00 85.74           N  
ATOM   4255  H   GLU A 262      15.996 -30.402  -6.133  1.00 85.74           H  
ATOM   4256  CA  GLU A 262      17.525 -31.516  -5.111  1.00 85.74           C  
ATOM   4257  HA  GLU A 262      17.630 -31.331  -4.042  1.00 85.74           H  
ATOM   4258  C   GLU A 262      18.941 -31.809  -5.668  1.00 85.74           C  
ATOM   4259  CB  GLU A 262      16.586 -32.732  -5.289  1.00 85.74           C  
ATOM   4260  HB2 GLU A 262      15.561 -32.426  -5.075  1.00 85.74           H  
ATOM   4261  HB3 GLU A 262      16.640 -33.069  -6.323  1.00 85.74           H  
ATOM   4262  O   GLU A 262      19.838 -32.249  -4.938  1.00 85.74           O  
ATOM   4263  CG  GLU A 262      16.953 -33.889  -4.336  1.00 85.74           C  
ATOM   4264  HG2 GLU A 262      16.828 -33.542  -3.311  1.00 85.74           H  
ATOM   4265  HG3 GLU A 262      18.008 -34.130  -4.471  1.00 85.74           H  
ATOM   4266  CD  GLU A 262      16.149 -35.192  -4.532  1.00 85.74           C  
ATOM   4267  OE1 GLU A 262      16.384 -36.125  -3.724  1.00 85.74           O  
ATOM   4268  OE2 GLU A 262      15.385 -35.305  -5.517  1.00 85.74           O  
ATOM   4269  N   GLU A 263      19.203 -31.494  -6.944  1.00 86.94           N  
ATOM   4270  H   GLU A 263      18.453 -31.121  -7.509  1.00 86.94           H  
ATOM   4271  CA  GLU A 263      20.530 -31.676  -7.551  1.00 86.94           C  
ATOM   4272  HA  GLU A 263      20.868 -32.685  -7.316  1.00 86.94           H  
ATOM   4273  C   GLU A 263      21.588 -30.719  -6.965  1.00 86.94           C  
ATOM   4274  CB  GLU A 263      20.476 -31.565  -9.086  1.00 86.94           C  
ATOM   4275  HB2 GLU A 263      20.101 -30.583  -9.374  1.00 86.94           H  
ATOM   4276  HB3 GLU A 263      21.499 -31.662  -9.449  1.00 86.94           H  
ATOM   4277  O   GLU A 263      22.733 -31.133  -6.744  1.00 86.94           O  
ATOM   4278  CG  GLU A 263      19.619 -32.664  -9.748  1.00 86.94           C  
ATOM   4279  HG2 GLU A 263      18.569 -32.374  -9.703  1.00 86.94           H  
ATOM   4280  HG3 GLU A 263      19.736 -33.582  -9.173  1.00 86.94           H  
ATOM   4281  CD  GLU A 263      20.026 -32.950 -11.209  1.00 86.94           C  
ATOM   4282  OE1 GLU A 263      19.984 -34.143 -11.603  1.00 86.94           O  
ATOM   4283  OE2 GLU A 263      20.467 -32.013 -11.910  1.00 86.94           O  
ATOM   4284  N   LEU A 264      21.224 -29.476  -6.609  1.00 90.33           N  
ATOM   4285  H   LEU A 264      20.266 -29.192  -6.756  1.00 90.33           H  
ATOM   4286  CA  LEU A 264      22.125 -28.563  -5.892  1.00 90.33           C  
ATOM   4287  HA  LEU A 264      23.062 -28.520  -6.448  1.00 90.33           H  
ATOM   4288  C   LEU A 264      22.470 -29.093  -4.493  1.00 90.33           C  
ATOM   4289  CB  LEU A 264      21.522 -27.144  -5.796  1.00 90.33           C  
ATOM   4290  HB2 LEU A 264      21.853 -26.686  -4.864  1.00 90.33           H  
ATOM   4291  HB3 LEU A 264      20.436 -27.222  -5.739  1.00 90.33           H  
ATOM   4292  O   LEU A 264      23.613 -28.946  -4.043  1.00 90.33           O  
ATOM   4293  CG  LEU A 264      21.897 -26.184  -6.941  1.00 90.33           C  
ATOM   4294  HG  LEU A 264      21.602 -26.618  -7.896  1.00 90.33           H  
ATOM   4295  CD1 LEU A 264      21.202 -24.838  -6.722  1.00 90.33           C  
ATOM   4296 HD11 LEU A 264      21.557 -24.342  -5.818  1.00 90.33           H  
ATOM   4297 HD12 LEU A 264      20.127 -24.996  -6.640  1.00 90.33           H  
ATOM   4298 HD13 LEU A 264      21.347 -24.203  -7.596  1.00 90.33           H  
ATOM   4299  CD2 LEU A 264      23.406 -25.878  -6.977  1.00 90.33           C  
ATOM   4300 HD21 LEU A 264      23.582 -25.117  -7.737  1.00 90.33           H  
ATOM   4301 HD22 LEU A 264      23.734 -25.524  -6.000  1.00 90.33           H  
ATOM   4302 HD23 LEU A 264      23.955 -26.775  -7.263  1.00 90.33           H  
ATOM   4303  N   LEU A 265      21.525 -29.748  -3.811  1.00 91.46           N  
ATOM   4304  H   LEU A 265      20.610 -29.813  -4.234  1.00 91.46           H  
ATOM   4305  CA  LEU A 265      21.751 -30.411  -2.521  1.00 91.46           C  
ATOM   4306  HA  LEU A 265      22.234 -29.697  -1.855  1.00 91.46           H  
ATOM   4307  C   LEU A 265      22.714 -31.611  -2.634  1.00 91.46           C  
ATOM   4308  CB  LEU A 265      20.383 -30.795  -1.919  1.00 91.46           C  
ATOM   4309  HB2 LEU A 265      19.724 -31.140  -2.715  1.00 91.46           H  
ATOM   4310  HB3 LEU A 265      20.506 -31.625  -1.223  1.00 91.46           H  
ATOM   4311  O   LEU A 265      23.609 -31.762  -1.790  1.00 91.46           O  
ATOM   4312  CG  LEU A 265      19.704 -29.624  -1.186  1.00 91.46           C  
ATOM   4313  HG  LEU A 265      19.844 -28.704  -1.754  1.00 91.46           H  
ATOM   4314  CD1 LEU A 265      18.210 -29.871  -1.009  1.00 91.46           C  
ATOM   4315 HD11 LEU A 265      17.736 -29.933  -1.989  1.00 91.46           H  
ATOM   4316 HD12 LEU A 265      17.745 -29.038  -0.481  1.00 91.46           H  
ATOM   4317 HD13 LEU A 265      18.025 -30.799  -0.468  1.00 91.46           H  
ATOM   4318  CD2 LEU A 265      20.323 -29.447   0.206  1.00 91.46           C  
ATOM   4319 HD21 LEU A 265      19.778 -28.656   0.721  1.00 91.46           H  
ATOM   4320 HD22 LEU A 265      20.224 -30.377   0.767  1.00 91.46           H  
ATOM   4321 HD23 LEU A 265      21.372 -29.166   0.117  1.00 91.46           H  
ATOM   4322  N   GLU A 266      22.615 -32.415  -3.698  1.00 90.11           N  
ATOM   4323  H   GLU A 266      21.827 -32.270  -4.313  1.00 90.11           H  
ATOM   4324  CA  GLU A 266      23.577 -33.480  -4.040  1.00 90.11           C  
ATOM   4325  HA  GLU A 266      23.705 -34.135  -3.178  1.00 90.11           H  
ATOM   4326  C   GLU A 266      24.975 -32.923  -4.403  1.00 90.11           C  
ATOM   4327  CB  GLU A 266      23.026 -34.331  -5.205  1.00 90.11           C  
ATOM   4328  HB2 GLU A 266      22.550 -33.667  -5.926  1.00 90.11           H  
ATOM   4329  HB3 GLU A 266      23.858 -34.811  -5.719  1.00 90.11           H  
ATOM   4330  O   GLU A 266      25.996 -33.449  -3.936  1.00 90.11           O  
ATOM   4331  CG  GLU A 266      22.016 -35.421  -4.800  1.00 90.11           C  
ATOM   4332  HG2 GLU A 266      21.452 -35.098  -3.925  1.00 90.11           H  
ATOM   4333  HG3 GLU A 266      21.314 -35.561  -5.621  1.00 90.11           H  
ATOM   4334  CD  GLU A 266      22.714 -36.759  -4.516  1.00 90.11           C  
ATOM   4335  OE1 GLU A 266      23.302 -36.899  -3.413  1.00 90.11           O  
ATOM   4336  OE2 GLU A 266      22.775 -37.655  -5.388  1.00 90.11           O  
ATOM   4337  N   GLU A 267      25.057 -31.841  -5.188  1.00 90.99           N  
ATOM   4338  H   GLU A 267      24.198 -31.504  -5.597  1.00 90.99           H  
ATOM   4339  CA  GLU A 267      26.305 -31.140  -5.553  1.00 90.99           C  
ATOM   4340  HA  GLU A 267      27.001 -31.847  -6.004  1.00 90.99           H  
ATOM   4341  C   GLU A 267      27.004 -30.529  -4.319  1.00 90.99           C  
ATOM   4342  CB  GLU A 267      26.000 -30.027  -6.585  1.00 90.99           C  
ATOM   4343  HB2 GLU A 267      25.015 -29.614  -6.367  1.00 90.99           H  
ATOM   4344  HB3 GLU A 267      26.700 -29.208  -6.424  1.00 90.99           H  
ATOM   4345  O   GLU A 267      28.231 -30.616  -4.165  1.00 90.99           O  
ATOM   4346  CG  GLU A 267      26.050 -30.428  -8.078  1.00 90.99           C  
ATOM   4347  HG2 GLU A 267      26.000 -31.514  -8.159  1.00 90.99           H  
ATOM   4348  HG3 GLU A 267      25.166 -30.021  -8.569  1.00 90.99           H  
ATOM   4349  CD  GLU A 267      27.300 -29.895  -8.823  1.00 90.99           C  
ATOM   4350  OE1 GLU A 267      28.067 -30.709  -9.394  1.00 90.99           O  
ATOM   4351  OE2 GLU A 267      27.603 -28.677  -8.760  1.00 90.99           O  
ATOM   4352  N   LEU A 268      26.237 -29.946  -3.388  1.00 94.47           N  
ATOM   4353  H   LEU A 268      25.250 -29.875  -3.588  1.00 94.47           H  
ATOM   4354  CA  LEU A 268      26.735 -29.381  -2.125  1.00 94.47           C  
ATOM   4355  HA  LEU A 268      27.491 -28.632  -2.358  1.00 94.47           H  
ATOM   4356  C   LEU A 268      27.415 -30.432  -1.233  1.00 94.47           C  
ATOM   4357  CB  LEU A 268      25.557 -28.718  -1.384  1.00 94.47           C  
ATOM   4358  HB2 LEU A 268      25.783 -28.662  -0.319  1.00 94.47           H  
ATOM   4359  HB3 LEU A 268      24.677 -29.352  -1.489  1.00 94.47           H  
ATOM   4360  O   LEU A 268      28.310 -30.096  -0.445  1.00 94.47           O  
ATOM   4361  CG  LEU A 268      25.218 -27.299  -1.869  1.00 94.47           C  
ATOM   4362  HG  LEU A 268      25.179 -27.260  -2.957  1.00 94.47           H  
ATOM   4363  CD1 LEU A 268      23.876 -26.867  -1.298  1.00 94.47           C  
ATOM   4364 HD11 LEU A 268      23.867 -26.966  -0.212  1.00 94.47           H  
ATOM   4365 HD12 LEU A 268      23.680 -25.835  -1.590  1.00 94.47           H  
ATOM   4366 HD13 LEU A 268      23.086 -27.486  -1.723  1.00 94.47           H  
ATOM   4367  CD2 LEU A 268      26.252 -26.278  -1.380  1.00 94.47           C  
ATOM   4368 HD21 LEU A 268      27.216 -26.510  -1.832  1.00 94.47           H  
ATOM   4369 HD22 LEU A 268      25.947 -25.283  -1.703  1.00 94.47           H  
ATOM   4370 HD23 LEU A 268      26.317 -26.310  -0.292  1.00 94.47           H  
ATOM   4371  N   CYS A 269      27.065 -31.711  -1.385  1.00 92.36           N  
ATOM   4372  H   CYS A 269      26.341 -31.907  -2.061  1.00 92.36           H  
ATOM   4373  CA  CYS A 269      27.632 -32.842  -0.649  1.00 92.36           C  
ATOM   4374  HA  CYS A 269      27.799 -32.514   0.377  1.00 92.36           H  
ATOM   4375  C   CYS A 269      29.011 -33.288  -1.177  1.00 92.36           C  
ATOM   4376  CB  CYS A 269      26.596 -33.970  -0.597  1.00 92.36           C  
ATOM   4377  HB2 CYS A 269      27.039 -34.860  -0.151  1.00 92.36           H  
ATOM   4378  HB3 CYS A 269      26.240 -34.213  -1.598  1.00 92.36           H  
ATOM   4379  O   CYS A 269      29.292 -34.475  -1.333  1.00 92.36           O  
ATOM   4380  SG  CYS A 269      25.215 -33.424   0.437  1.00 92.36           S  
ATOM   4381  HG  CYS A 269      24.551 -32.734  -0.495  1.00 92.36           H  
ATOM   4382  N   VAL A 270      29.916 -32.335  -1.403  1.00 91.50           N  
ATOM   4383  H   VAL A 270      29.569 -31.397  -1.264  1.00 91.50           H  
ATOM   4384  CA  VAL A 270      31.199 -32.474  -2.119  1.00 91.50           C  
ATOM   4385  HA  VAL A 270      30.946 -32.594  -3.172  1.00 91.50           H  
ATOM   4386  C   VAL A 270      32.072 -33.695  -1.732  1.00 91.50           C  
ATOM   4387  CB  VAL A 270      31.960 -31.140  -1.945  1.00 91.50           C  
ATOM   4388  HB  VAL A 270      31.951 -30.873  -0.888  1.00 91.50           H  
ATOM   4389  O   VAL A 270      32.776 -34.272  -2.575  1.00 91.50           O  
ATOM   4390  CG1 VAL A 270      33.429 -31.176  -2.367  1.00 91.50           C  
ATOM   4391 HG11 VAL A 270      33.514 -31.524  -3.396  1.00 91.50           H  
ATOM   4392 HG12 VAL A 270      33.850 -30.174  -2.291  1.00 91.50           H  
ATOM   4393 HG13 VAL A 270      33.979 -31.857  -1.717  1.00 91.50           H  
ATOM   4394  CG2 VAL A 270      31.288 -30.001  -2.725  1.00 91.50           C  
ATOM   4395 HG21 VAL A 270      31.845 -29.071  -2.612  1.00 91.50           H  
ATOM   4396 HG22 VAL A 270      30.272 -29.842  -2.364  1.00 91.50           H  
ATOM   4397 HG23 VAL A 270      31.226 -30.261  -3.782  1.00 91.50           H  
ATOM   4398  N   SER A 271      32.060 -34.137  -0.469  1.00 89.51           N  
ATOM   4399  H   SER A 271      31.511 -33.632   0.212  1.00 89.51           H  
ATOM   4400  CA  SER A 271      32.783 -35.340  -0.027  1.00 89.51           C  
ATOM   4401  HA  SER A 271      33.768 -35.333  -0.494  1.00 89.51           H  
ATOM   4402  C   SER A 271      32.109 -36.662  -0.419  1.00 89.51           C  
ATOM   4403  CB  SER A 271      33.017 -35.349   1.485  1.00 89.51           C  
ATOM   4404  HB2 SER A 271      33.506 -36.285   1.753  1.00 89.51           H  
ATOM   4405  HB3 SER A 271      32.060 -35.299   2.004  1.00 89.51           H  
ATOM   4406  O   SER A 271      32.839 -37.642  -0.581  1.00 89.51           O  
ATOM   4407  OG  SER A 271      33.849 -34.281   1.895  1.00 89.51           O  
ATOM   4408  HG  SER A 271      33.269 -33.522   1.990  1.00 89.51           H  
ATOM   4409  N   LYS A 272      30.776 -36.704  -0.605  1.00 84.23           N  
ATOM   4410  H   LYS A 272      30.276 -35.829  -0.554  1.00 84.23           H  
ATOM   4411  CA  LYS A 272      29.988 -37.877  -1.060  1.00 84.23           C  
ATOM   4412  HA  LYS A 272      30.058 -38.671  -0.316  1.00 84.23           H  
ATOM   4413  C   LYS A 272      30.580 -38.428  -2.361  1.00 84.23           C  
ATOM   4414  CB  LYS A 272      28.493 -37.460  -1.202  1.00 84.23           C  
ATOM   4415  HB2 LYS A 272      28.403 -36.740  -2.015  1.00 84.23           H  
ATOM   4416  HB3 LYS A 272      28.204 -36.955  -0.280  1.00 84.23           H  
ATOM   4417  O   LYS A 272      30.859 -39.619  -2.455  1.00 84.23           O  
ATOM   4418  CG  LYS A 272      27.451 -38.575  -1.460  1.00 84.23           C  
ATOM   4419  HG2 LYS A 272      27.625 -38.999  -2.449  1.00 84.23           H  
ATOM   4420  HG3 LYS A 272      27.576 -39.360  -0.715  1.00 84.23           H  
ATOM   4421  CD  LYS A 272      25.994 -38.040  -1.387  1.00 84.23           C  
ATOM   4422  HD2 LYS A 272      25.810 -37.652  -0.386  1.00 84.23           H  
ATOM   4423  HD3 LYS A 272      25.877 -37.220  -2.095  1.00 84.23           H  
ATOM   4424  CE  LYS A 272      24.925 -39.108  -1.710  1.00 84.23           C  
ATOM   4425  HE2 LYS A 272      25.013 -39.358  -2.767  1.00 84.23           H  
ATOM   4426  HE3 LYS A 272      25.115 -40.002  -1.116  1.00 84.23           H  
ATOM   4427  NZ  LYS A 272      23.533 -38.639  -1.459  1.00 84.23           N  
ATOM   4428  HZ1 LYS A 272      22.832 -39.297  -1.769  1.00 84.23           H  
ATOM   4429  HZ2 LYS A 272      23.346 -37.818  -2.016  1.00 84.23           H  
ATOM   4430  HZ3 LYS A 272      23.328 -38.449  -0.489  1.00 84.23           H  
ATOM   4431  N   TRP A 273      30.913 -37.535  -3.292  1.00 78.44           N  
ATOM   4432  H   TRP A 273      30.547 -36.602  -3.169  1.00 78.44           H  
ATOM   4433  CA  TRP A 273      31.514 -37.856  -4.593  1.00 78.44           C  
ATOM   4434  HA  TRP A 273      31.128 -38.820  -4.925  1.00 78.44           H  
ATOM   4435  C   TRP A 273      33.048 -37.961  -4.581  1.00 78.44           C  
ATOM   4436  CB  TRP A 273      31.034 -36.790  -5.586  1.00 78.44           C  
ATOM   4437  HB2 TRP A 273      31.533 -35.846  -5.366  1.00 78.44           H  
ATOM   4438  HB3 TRP A 273      31.305 -37.091  -6.598  1.00 78.44           H  
ATOM   4439  O   TRP A 273      33.635 -38.606  -5.450  1.00 78.44           O  
ATOM   4440  CG  TRP A 273      29.556 -36.564  -5.532  1.00 78.44           C  
ATOM   4441  CD1 TRP A 273      28.935 -35.424  -5.144  1.00 78.44           C  
ATOM   4442  HD1 TRP A 273      29.414 -34.495  -4.871  1.00 78.44           H  
ATOM   4443  CD2 TRP A 273      28.491 -37.530  -5.803  1.00 78.44           C  
ATOM   4444  CE2 TRP A 273      27.243 -36.895  -5.543  1.00 78.44           C  
ATOM   4445  CE3 TRP A 273      28.457 -38.877  -6.241  1.00 78.44           C  
ATOM   4446  HE3 TRP A 273      29.383 -39.383  -6.468  1.00 78.44           H  
ATOM   4447  NE1 TRP A 273      27.570 -35.620  -5.138  1.00 78.44           N  
ATOM   4448  HE1 TRP A 273      26.900 -34.905  -4.894  1.00 78.44           H  
ATOM   4449  CH2 TRP A 273      26.016 -38.889  -6.163  1.00 78.44           C  
ATOM   4450  HH2 TRP A 273      25.063 -39.372  -6.322  1.00 78.44           H  
ATOM   4451  CZ2 TRP A 273      26.030 -37.559  -5.718  1.00 78.44           C  
ATOM   4452  HZ2 TRP A 273      25.104 -37.032  -5.542  1.00 78.44           H  
ATOM   4453  CZ3 TRP A 273      27.231 -39.549  -6.425  1.00 78.44           C  
ATOM   4454  HZ3 TRP A 273      27.210 -40.564  -6.794  1.00 78.44           H  
ATOM   4455  N   SER A 274      33.722 -37.336  -3.607  1.00 79.40           N  
ATOM   4456  H   SER A 274      33.181 -36.838  -2.914  1.00 79.40           H  
ATOM   4457  CA  SER A 274      35.195 -37.289  -3.542  1.00 79.40           C  
ATOM   4458  HA  SER A 274      35.589 -37.255  -4.557  1.00 79.40           H  
ATOM   4459  C   SER A 274      35.841 -38.492  -2.844  1.00 79.40           C  
ATOM   4460  CB  SER A 274      35.671 -36.029  -2.814  1.00 79.40           C  
ATOM   4461  HB2 SER A 274      36.757 -36.064  -2.739  1.00 79.40           H  
ATOM   4462  HB3 SER A 274      35.261 -36.011  -1.804  1.00 79.40           H  
ATOM   4463  O   SER A 274      36.936 -38.904  -3.233  1.00 79.40           O  
ATOM   4464  OG  SER A 274      35.317 -34.845  -3.496  1.00 79.40           O  
ATOM   4465  HG  SER A 274      34.403 -34.627  -3.296  1.00 79.40           H  
ATOM   4466  N   ASP A 275      35.218 -39.030  -1.790  1.00 80.88           N  
ATOM   4467  H   ASP A 275      34.311 -38.671  -1.528  1.00 80.88           H  
ATOM   4468  CA  ASP A 275      35.758 -40.138  -0.991  1.00 80.88           C  
ATOM   4469  HA  ASP A 275      36.674 -40.493  -1.462  1.00 80.88           H  
ATOM   4470  C   ASP A 275      34.741 -41.293  -0.923  1.00 80.88           C  
ATOM   4471  CB  ASP A 275      36.169 -39.642   0.411  1.00 80.88           C  
ATOM   4472  HB2 ASP A 275      35.287 -39.259   0.925  1.00 80.88           H  
ATOM   4473  HB3 ASP A 275      36.866 -38.813   0.290  1.00 80.88           H  
ATOM   4474  O   ASP A 275      33.693 -41.152  -0.286  1.00 80.88           O  
ATOM   4475  CG  ASP A 275      36.843 -40.712   1.295  1.00 80.88           C  
ATOM   4476  OD1 ASP A 275      36.858 -41.911   0.917  1.00 80.88           O  
ATOM   4477  OD2 ASP A 275      37.360 -40.339   2.373  1.00 80.88           O  
ATOM   4478  N   PRO A 276      35.034 -42.475  -1.501  1.00 82.83           N  
ATOM   4479  CA  PRO A 276      34.113 -43.609  -1.457  1.00 82.83           C  
ATOM   4480  HA  PRO A 276      33.158 -43.304  -1.885  1.00 82.83           H  
ATOM   4481  C   PRO A 276      33.835 -44.128  -0.031  1.00 82.83           C  
ATOM   4482  CB  PRO A 276      34.740 -44.672  -2.367  1.00 82.83           C  
ATOM   4483  HB2 PRO A 276      34.360 -44.544  -3.380  1.00 82.83           H  
ATOM   4484  HB3 PRO A 276      34.540 -45.685  -2.016  1.00 82.83           H  
ATOM   4485  O   PRO A 276      32.835 -44.812   0.169  1.00 82.83           O  
ATOM   4486  CG  PRO A 276      36.232 -44.344  -2.338  1.00 82.83           C  
ATOM   4487  HG2 PRO A 276      36.683 -44.776  -1.444  1.00 82.83           H  
ATOM   4488  HG3 PRO A 276      36.742 -44.690  -3.237  1.00 82.83           H  
ATOM   4489  CD  PRO A 276      36.245 -42.823  -2.231  1.00 82.83           C  
ATOM   4490  HD2 PRO A 276      36.209 -42.374  -3.223  1.00 82.83           H  
ATOM   4491  HD3 PRO A 276      37.143 -42.505  -1.700  1.00 82.83           H  
ATOM   4492  N   GLN A 277      34.652 -43.785   0.979  1.00 79.68           N  
ATOM   4493  H   GLN A 277      35.433 -43.176   0.783  1.00 79.68           H  
ATOM   4494  CA  GLN A 277      34.344 -44.070   2.394  1.00 79.68           C  
ATOM   4495  HA  GLN A 277      33.887 -45.058   2.460  1.00 79.68           H  
ATOM   4496  C   GLN A 277      33.355 -43.079   3.029  1.00 79.68           C  
ATOM   4497  CB  GLN A 277      35.618 -44.064   3.250  1.00 79.68           C  
ATOM   4498  HB2 GLN A 277      35.332 -44.276   4.281  1.00 79.68           H  
ATOM   4499  HB3 GLN A 277      36.074 -43.075   3.222  1.00 79.68           H  
ATOM   4500  O   GLN A 277      32.913 -43.299   4.162  1.00 79.68           O  
ATOM   4501  CG  GLN A 277      36.646 -45.108   2.820  1.00 79.68           C  
ATOM   4502  HG2 GLN A 277      37.044 -44.830   1.844  1.00 79.68           H  
ATOM   4503  HG3 GLN A 277      36.160 -46.079   2.731  1.00 79.68           H  
ATOM   4504  CD  GLN A 277      37.804 -45.237   3.807  1.00 79.68           C  
ATOM   4505  NE2 GLN A 277      38.887 -45.856   3.390  1.00 79.68           N  
ATOM   4506 HE21 GLN A 277      39.662 -45.867   4.038  1.00 79.68           H  
ATOM   4507 HE22 GLN A 277      38.936 -46.137   2.421  1.00 79.68           H  
ATOM   4508  OE1 GLN A 277      37.782 -44.842   4.966  1.00 79.68           O  
ATOM   4509  N   VAL A 278      33.059 -41.964   2.360  1.00 79.16           N  
ATOM   4510  H   VAL A 278      33.499 -41.817   1.462  1.00 79.16           H  
ATOM   4511  CA  VAL A 278      31.959 -41.054   2.704  1.00 79.16           C  
ATOM   4512  HA  VAL A 278      31.728 -41.146   3.765  1.00 79.16           H  
ATOM   4513  C   VAL A 278      30.702 -41.487   1.952  1.00 79.16           C  
ATOM   4514  CB  VAL A 278      32.336 -39.582   2.444  1.00 79.16           C  
ATOM   4515  HB  VAL A 278      32.593 -39.450   1.393  1.00 79.16           H  
ATOM   4516  O   VAL A 278      29.656 -41.598   2.585  1.00 79.16           O  
ATOM   4517  CG1 VAL A 278      31.187 -38.631   2.797  1.00 79.16           C  
ATOM   4518 HG11 VAL A 278      30.327 -38.820   2.154  1.00 79.16           H  
ATOM   4519 HG12 VAL A 278      31.492 -37.597   2.638  1.00 79.16           H  
ATOM   4520 HG13 VAL A 278      30.881 -38.759   3.835  1.00 79.16           H  
ATOM   4521  CG2 VAL A 278      33.541 -39.182   3.312  1.00 79.16           C  
ATOM   4522 HG21 VAL A 278      33.810 -38.147   3.101  1.00 79.16           H  
ATOM   4523 HG22 VAL A 278      34.402 -39.807   3.077  1.00 79.16           H  
ATOM   4524 HG23 VAL A 278      33.291 -39.282   4.368  1.00 79.16           H  
ATOM   4525  N   PHE A 279      30.824 -41.880   0.677  1.00 79.52           N  
ATOM   4526  H   PHE A 279      31.690 -41.693   0.192  1.00 79.52           H  
ATOM   4527  CA  PHE A 279      29.728 -42.492  -0.088  1.00 79.52           C  
ATOM   4528  HA  PHE A 279      28.938 -41.749  -0.203  1.00 79.52           H  
ATOM   4529  C   PHE A 279      29.113 -43.708   0.633  1.00 79.52           C  
ATOM   4530  CB  PHE A 279      30.220 -42.875  -1.490  1.00 79.52           C  
ATOM   4531  HB2 PHE A 279      30.818 -42.061  -1.901  1.00 79.52           H  
ATOM   4532  HB3 PHE A 279      30.867 -43.750  -1.426  1.00 79.52           H  
ATOM   4533  O   PHE A 279      27.921 -43.701   0.930  1.00 79.52           O  
ATOM   4534  CG  PHE A 279      29.081 -43.165  -2.446  1.00 79.52           C  
ATOM   4535  CD1 PHE A 279      28.590 -44.477  -2.590  1.00 79.52           C  
ATOM   4536  HD1 PHE A 279      29.035 -45.288  -2.034  1.00 79.52           H  
ATOM   4537  CD2 PHE A 279      28.467 -42.108  -3.145  1.00 79.52           C  
ATOM   4538  HD2 PHE A 279      28.826 -41.096  -3.034  1.00 79.52           H  
ATOM   4539  CE1 PHE A 279      27.487 -44.727  -3.426  1.00 79.52           C  
ATOM   4540  HE1 PHE A 279      27.084 -45.726  -3.512  1.00 79.52           H  
ATOM   4541  CE2 PHE A 279      27.361 -42.359  -3.974  1.00 79.52           C  
ATOM   4542  HE2 PHE A 279      26.874 -41.542  -4.485  1.00 79.52           H  
ATOM   4543  CZ  PHE A 279      26.871 -43.668  -4.115  1.00 79.52           C  
ATOM   4544  HZ  PHE A 279      26.005 -43.849  -4.735  1.00 79.52           H  
ATOM   4545  N   GLU A 280      29.926 -44.700   1.040  1.00 73.87           N  
ATOM   4546  H   GLU A 280      30.893 -44.682   0.747  1.00 73.87           H  
ATOM   4547  CA  GLU A 280      29.448 -45.863   1.821  1.00 73.87           C  
ATOM   4548  HA  GLU A 280      28.699 -46.396   1.235  1.00 73.87           H  
ATOM   4549  C   GLU A 280      28.751 -45.476   3.142  1.00 73.87           C  
ATOM   4550  CB  GLU A 280      30.606 -46.836   2.159  1.00 73.87           C  
ATOM   4551  HB2 GLU A 280      30.379 -47.319   3.109  1.00 73.87           H  
ATOM   4552  HB3 GLU A 280      31.529 -46.273   2.297  1.00 73.87           H  
ATOM   4553  O   GLU A 280      27.959 -46.260   3.658  1.00 73.87           O  
ATOM   4554  CG  GLU A 280      30.829 -47.966   1.135  1.00 73.87           C  
ATOM   4555  HG2 GLU A 280      31.251 -47.539   0.225  1.00 73.87           H  
ATOM   4556  HG3 GLU A 280      29.860 -48.399   0.885  1.00 73.87           H  
ATOM   4557  CD  GLU A 280      31.754 -49.091   1.660  1.00 73.87           C  
ATOM   4558  OE1 GLU A 280      31.657 -50.229   1.140  1.00 73.87           O  
ATOM   4559  OE2 GLU A 280      32.581 -48.834   2.571  1.00 73.87           O  
ATOM   4560  N   LYS A 281      29.032 -44.295   3.713  1.00 72.28           N  
ATOM   4561  H   LYS A 281      29.598 -43.646   3.183  1.00 72.28           H  
ATOM   4562  CA  LYS A 281      28.379 -43.812   4.943  1.00 72.28           C  
ATOM   4563  HA  LYS A 281      28.089 -44.669   5.552  1.00 72.28           H  
ATOM   4564  C   LYS A 281      27.081 -43.051   4.690  1.00 72.28           C  
ATOM   4565  CB  LYS A 281      29.322 -42.929   5.757  1.00 72.28           C  
ATOM   4566  HB2 LYS A 281      29.723 -42.152   5.106  1.00 72.28           H  
ATOM   4567  HB3 LYS A 281      28.756 -42.443   6.551  1.00 72.28           H  
ATOM   4568  O   LYS A 281      26.230 -43.107   5.571  1.00 72.28           O  
ATOM   4569  CG  LYS A 281      30.456 -43.730   6.395  1.00 72.28           C  
ATOM   4570  HG2 LYS A 281      30.971 -44.311   5.630  1.00 72.28           H  
ATOM   4571  HG3 LYS A 281      30.060 -44.404   7.155  1.00 72.28           H  
ATOM   4572  CD  LYS A 281      31.422 -42.730   7.026  1.00 72.28           C  
ATOM   4573  HD2 LYS A 281      31.652 -41.970   6.279  1.00 72.28           H  
ATOM   4574  HD3 LYS A 281      30.955 -42.247   7.884  1.00 72.28           H  
ATOM   4575  CE  LYS A 281      32.706 -43.437   7.438  1.00 72.28           C  
ATOM   4576  HE2 LYS A 281      32.586 -43.859   8.437  1.00 72.28           H  
ATOM   4577  HE3 LYS A 281      32.879 -44.248   6.731  1.00 72.28           H  
ATOM   4578  NZ  LYS A 281      33.827 -42.480   7.359  1.00 72.28           N  
ATOM   4579  HZ1 LYS A 281      33.651 -41.671   7.937  1.00 72.28           H  
ATOM   4580  HZ2 LYS A 281      34.707 -42.921   7.583  1.00 72.28           H  
ATOM   4581  HZ3 LYS A 281      33.880 -42.169   6.399  1.00 72.28           H  
ATOM   4582  N   SER A 282      26.936 -42.391   3.534  1.00 71.48           N  
ATOM   4583  H   SER A 282      27.712 -42.382   2.888  1.00 71.48           H  
ATOM   4584  CA  SER A 282      25.640 -41.879   3.053  1.00 71.48           C  
ATOM   4585  HA  SER A 282      25.215 -41.199   3.791  1.00 71.48           H  
ATOM   4586  C   SER A 282      24.686 -43.060   2.901  1.00 71.48           C  
ATOM   4587  CB  SER A 282      25.762 -41.143   1.699  1.00 71.48           C  
ATOM   4588  HB2 SER A 282      26.780 -41.237   1.322  1.00 71.48           H  
ATOM   4589  HB3 SER A 282      25.089 -41.579   0.961  1.00 71.48           H  
ATOM   4590  O   SER A 282      23.771 -43.244   3.697  1.00 71.48           O  
ATOM   4591  OG  SER A 282      25.441 -39.775   1.812  1.00 71.48           O  
ATOM   4592  HG  SER A 282      24.533 -39.612   1.547  1.00 71.48           H  
ATOM   4593  N   SER A 283      24.989 -43.953   1.953  1.00 70.88           N  
ATOM   4594  H   SER A 283      25.799 -43.785   1.374  1.00 70.88           H  
ATOM   4595  CA  SER A 283      24.061 -44.991   1.485  1.00 70.88           C  
ATOM   4596  HA  SER A 283      23.110 -44.515   1.250  1.00 70.88           H  
ATOM   4597  C   SER A 283      23.764 -46.107   2.497  1.00 70.88           C  
ATOM   4598  CB  SER A 283      24.611 -45.627   0.204  1.00 70.88           C  
ATOM   4599  HB2 SER A 283      25.441 -46.284   0.464  1.00 70.88           H  
ATOM   4600  HB3 SER A 283      23.830 -46.221  -0.270  1.00 70.88           H  
ATOM   4601  O   SER A 283      22.949 -46.982   2.216  1.00 70.88           O  
ATOM   4602  OG  SER A 283      25.085 -44.654  -0.707  1.00 70.88           O  
ATOM   4603  HG  SER A 283      24.350 -44.108  -0.994  1.00 70.88           H  
ATOM   4604  N   ALA A 284      24.443 -46.133   3.648  1.00 65.90           N  
ATOM   4605  H   ALA A 284      25.094 -45.379   3.815  1.00 65.90           H  
ATOM   4606  CA  ALA A 284      24.245 -47.130   4.703  1.00 65.90           C  
ATOM   4607  HA  ALA A 284      23.319 -47.668   4.499  1.00 65.90           H  
ATOM   4608  C   ALA A 284      24.068 -46.519   6.108  1.00 65.90           C  
ATOM   4609  CB  ALA A 284      25.399 -48.142   4.647  1.00 65.90           C  
ATOM   4610  HB1 ALA A 284      26.321 -47.669   4.985  1.00 65.90           H  
ATOM   4611  HB2 ALA A 284      25.176 -48.989   5.296  1.00 65.90           H  
ATOM   4612  HB3 ALA A 284      25.528 -48.501   3.626  1.00 65.90           H  
ATOM   4613  O   ALA A 284      24.222 -47.234   7.103  1.00 65.90           O  
ATOM   4614  N   GLY A 285      23.808 -45.210   6.212  1.00 64.27           N  
ATOM   4615  H   GLY A 285      23.648 -44.670   5.374  1.00 64.27           H  
ATOM   4616  CA  GLY A 285      23.847 -44.492   7.486  1.00 64.27           C  
ATOM   4617  HA2 GLY A 285      24.855 -44.108   7.640  1.00 64.27           H  
ATOM   4618  HA3 GLY A 285      23.614 -45.174   8.304  1.00 64.27           H  
ATOM   4619  C   GLY A 285      22.861 -43.334   7.580  1.00 64.27           C  
ATOM   4620  O   GLY A 285      21.707 -43.540   7.939  1.00 64.27           O  
ATOM   4621  N   ILE A 286      23.366 -42.124   7.358  1.00 69.60           N  
ATOM   4622  H   ILE A 286      24.283 -42.072   6.938  1.00 69.60           H  
ATOM   4623  CA  ILE A 286      22.615 -40.863   7.354  1.00 69.60           C  
ATOM   4624  HA  ILE A 286      21.542 -41.049   7.416  1.00 69.60           H  
ATOM   4625  C   ILE A 286      22.945 -40.234   6.007  1.00 69.60           C  
ATOM   4626  CB  ILE A 286      23.060 -39.923   8.507  1.00 69.60           C  
ATOM   4627  HB  ILE A 286      24.081 -39.599   8.304  1.00 69.60           H  
ATOM   4628  O   ILE A 286      24.142 -40.134   5.706  1.00 69.60           O  
ATOM   4629  CG1 ILE A 286      23.059 -40.607   9.895  1.00 69.60           C  
ATOM   4630 HG12 ILE A 286      22.036 -40.858  10.173  1.00 69.60           H  
ATOM   4631 HG13 ILE A 286      23.631 -41.534   9.843  1.00 69.60           H  
ATOM   4632  CG2 ILE A 286      22.160 -38.677   8.523  1.00 69.60           C  
ATOM   4633 HG21 ILE A 286      22.195 -38.167   7.561  1.00 69.60           H  
ATOM   4634 HG22 ILE A 286      22.486 -37.960   9.277  1.00 69.60           H  
ATOM   4635 HG23 ILE A 286      21.123 -38.951   8.717  1.00 69.60           H  
ATOM   4636  CD1 ILE A 286      23.695 -39.759  11.008  1.00 69.60           C  
ATOM   4637 HD11 ILE A 286      23.774 -40.357  11.915  1.00 69.60           H  
ATOM   4638 HD12 ILE A 286      23.078 -38.887  11.224  1.00 69.60           H  
ATOM   4639 HD13 ILE A 286      24.691 -39.435  10.706  1.00 69.60           H  
ATOM   4640  N   ASP A 287      21.957 -39.849   5.195  1.00 82.19           N  
ATOM   4641  H   ASP A 287      20.991 -39.858   5.489  1.00 82.19           H  
ATOM   4642  CA  ASP A 287      22.308 -39.179   3.945  1.00 82.19           C  
ATOM   4643  HA  ASP A 287      23.165 -39.733   3.560  1.00 82.19           H  
ATOM   4644  C   ASP A 287      22.807 -37.757   4.220  1.00 82.19           C  
ATOM   4645  CB  ASP A 287      21.254 -39.272   2.825  1.00 82.19           C  
ATOM   4646  HB2 ASP A 287      20.643 -40.161   2.979  1.00 82.19           H  
ATOM   4647  HB3 ASP A 287      20.610 -38.393   2.843  1.00 82.19           H  
ATOM   4648  O   ASP A 287      22.349 -37.044   5.112  1.00 82.19           O  
ATOM   4649  CG  ASP A 287      21.965 -39.387   1.458  1.00 82.19           C  
ATOM   4650  OD1 ASP A 287      23.044 -38.765   1.269  1.00 82.19           O  
ATOM   4651  OD2 ASP A 287      21.614 -40.244   0.630  1.00 82.19           O  
ATOM   4652  N   HIS A 288      23.816 -37.370   3.456  1.00 86.93           N  
ATOM   4653  H   HIS A 288      24.024 -37.953   2.658  1.00 86.93           H  
ATOM   4654  CA  HIS A 288      24.433 -36.064   3.525  1.00 86.93           C  
ATOM   4655  HA  HIS A 288      24.557 -35.787   4.572  1.00 86.93           H  
ATOM   4656  C   HIS A 288      23.525 -34.993   2.895  1.00 86.93           C  
ATOM   4657  CB  HIS A 288      25.826 -36.182   2.887  1.00 86.93           C  
ATOM   4658  HB2 HIS A 288      26.258 -35.192   2.742  1.00 86.93           H  
ATOM   4659  HB3 HIS A 288      25.731 -36.631   1.898  1.00 86.93           H  
ATOM   4660  O   HIS A 288      23.583 -33.858   3.356  1.00 86.93           O  
ATOM   4661  CG  HIS A 288      26.793 -36.999   3.717  1.00 86.93           C  
ATOM   4662  CD2 HIS A 288      27.584 -36.559   4.740  1.00 86.93           C  
ATOM   4663  HD2 HIS A 288      27.616 -35.540   5.094  1.00 86.93           H  
ATOM   4664  ND1 HIS A 288      27.012 -38.346   3.608  1.00 86.93           N  
ATOM   4665  HD1 HIS A 288      26.486 -38.959   3.003  1.00 86.93           H  
ATOM   4666  CE1 HIS A 288      27.903 -38.716   4.535  1.00 86.93           C  
ATOM   4667  HE1 HIS A 288      28.226 -39.734   4.695  1.00 86.93           H  
ATOM   4668  NE2 HIS A 288      28.319 -37.651   5.244  1.00 86.93           N  
ATOM   4669  N   ALA A 289      22.663 -35.351   1.930  1.00 88.77           N  
ATOM   4670  H   ALA A 289      22.645 -36.312   1.620  1.00 88.77           H  
ATOM   4671  CA  ALA A 289      21.684 -34.436   1.330  1.00 88.77           C  
ATOM   4672  HA  ALA A 289      22.207 -33.553   0.962  1.00 88.77           H  
ATOM   4673  C   ALA A 289      20.662 -33.942   2.376  1.00 88.77           C  
ATOM   4674  CB  ALA A 289      21.035 -35.123   0.121  1.00 88.77           C  
ATOM   4675  HB1 ALA A 289      20.515 -36.032   0.424  1.00 88.77           H  
ATOM   4676  HB2 ALA A 289      20.311 -34.447  -0.334  1.00 88.77           H  
ATOM   4677  HB3 ALA A 289      21.791 -35.366  -0.625  1.00 88.77           H  
ATOM   4678  O   ALA A 289      20.660 -32.760   2.702  1.00 88.77           O  
ATOM   4679  N   GLU A 290      19.935 -34.854   3.031  1.00 86.44           N  
ATOM   4680  H   GLU A 290      19.905 -35.786   2.642  1.00 86.44           H  
ATOM   4681  CA  GLU A 290      18.988 -34.575   4.135  1.00 86.44           C  
ATOM   4682  HA  GLU A 290      18.170 -33.960   3.759  1.00 86.44           H  
ATOM   4683  C   GLU A 290      19.643 -33.840   5.336  1.00 86.44           C  
ATOM   4684  CB  GLU A 290      18.422 -35.946   4.567  1.00 86.44           C  
ATOM   4685  HB2 GLU A 290      18.070 -36.457   3.671  1.00 86.44           H  
ATOM   4686  HB3 GLU A 290      19.235 -36.548   4.973  1.00 86.44           H  
ATOM   4687  O   GLU A 290      19.039 -33.010   6.020  1.00 86.44           O  
ATOM   4688  CG  GLU A 290      17.251 -35.917   5.566  1.00 86.44           C  
ATOM   4689  HG2 GLU A 290      16.433 -36.509   5.156  1.00 86.44           H  
ATOM   4690  HG3 GLU A 290      16.888 -34.895   5.675  1.00 86.44           H  
ATOM   4691  CD  GLU A 290      17.609 -36.494   6.945  1.00 86.44           C  
ATOM   4692  OE1 GLU A 290      17.533 -35.736   7.951  1.00 86.44           O  
ATOM   4693  OE2 GLU A 290      17.942 -37.694   7.078  1.00 86.44           O  
ATOM   4694  N   GLU A 291      20.929 -34.091   5.615  1.00 86.98           N  
ATOM   4695  H   GLU A 291      21.396 -34.807   5.078  1.00 86.98           H  
ATOM   4696  CA  GLU A 291      21.682 -33.319   6.620  1.00 86.98           C  
ATOM   4697  HA  GLU A 291      21.019 -33.134   7.465  1.00 86.98           H  
ATOM   4698  C   GLU A 291      22.127 -31.922   6.132  1.00 86.98           C  
ATOM   4699  CB  GLU A 291      22.879 -34.128   7.152  1.00 86.98           C  
ATOM   4700  HB2 GLU A 291      23.369 -34.613   6.308  1.00 86.98           H  
ATOM   4701  HB3 GLU A 291      23.613 -33.451   7.590  1.00 86.98           H  
ATOM   4702  O   GLU A 291      22.439 -31.076   6.975  1.00 86.98           O  
ATOM   4703  CG  GLU A 291      22.519 -35.203   8.200  1.00 86.98           C  
ATOM   4704  HG2 GLU A 291      21.634 -35.745   7.865  1.00 86.98           H  
ATOM   4705  HG3 GLU A 291      23.348 -35.911   8.229  1.00 86.98           H  
ATOM   4706  CD  GLU A 291      22.295 -34.700   9.645  1.00 86.98           C  
ATOM   4707  OE1 GLU A 291      21.776 -35.476  10.482  1.00 86.98           O  
ATOM   4708  OE2 GLU A 291      22.678 -33.557  10.000  1.00 86.98           O  
ATOM   4709  N   MET A 292      22.167 -31.660   4.818  1.00 92.27           N  
ATOM   4710  H   MET A 292      21.857 -32.385   4.186  1.00 92.27           H  
ATOM   4711  CA  MET A 292      22.479 -30.353   4.212  1.00 92.27           C  
ATOM   4712  HA  MET A 292      23.171 -29.819   4.863  1.00 92.27           H  
ATOM   4713  C   MET A 292      21.221 -29.498   4.066  1.00 92.27           C  
ATOM   4714  CB  MET A 292      23.138 -30.538   2.830  1.00 92.27           C  
ATOM   4715  HB2 MET A 292      23.951 -31.261   2.900  1.00 92.27           H  
ATOM   4716  HB3 MET A 292      22.407 -30.930   2.123  1.00 92.27           H  
ATOM   4717  O   MET A 292      21.234 -28.316   4.400  1.00 92.27           O  
ATOM   4718  CG  MET A 292      23.695 -29.218   2.276  1.00 92.27           C  
ATOM   4719  HG2 MET A 292      22.896 -28.476   2.258  1.00 92.27           H  
ATOM   4720  HG3 MET A 292      24.004 -29.382   1.244  1.00 92.27           H  
ATOM   4721  SD  MET A 292      25.103 -28.540   3.209  1.00 92.27           S  
ATOM   4722  CE  MET A 292      26.418 -29.598   2.545  1.00 92.27           C  
ATOM   4723  HE1 MET A 292      27.293 -29.553   3.193  1.00 92.27           H  
ATOM   4724  HE2 MET A 292      26.069 -30.629   2.480  1.00 92.27           H  
ATOM   4725  HE3 MET A 292      26.692 -29.261   1.545  1.00 92.27           H  
ATOM   4726  N   GLU A 293      20.131 -30.114   3.636  1.00 91.71           N  
ATOM   4727  H   GLU A 293      20.216 -31.073   3.331  1.00 91.71           H  
ATOM   4728  CA  GLU A 293      18.797 -29.540   3.530  1.00 91.71           C  
ATOM   4729  HA  GLU A 293      18.779 -28.739   2.791  1.00 91.71           H  
ATOM   4730  C   GLU A 293      18.355 -28.972   4.885  1.00 91.71           C  
ATOM   4731  CB  GLU A 293      17.909 -30.676   3.043  1.00 91.71           C  
ATOM   4732  HB2 GLU A 293      18.367 -31.141   2.170  1.00 91.71           H  
ATOM   4733  HB3 GLU A 293      17.881 -31.419   3.840  1.00 91.71           H  
ATOM   4734  O   GLU A 293      18.310 -27.754   5.044  1.00 91.71           O  
ATOM   4735  CG  GLU A 293      16.490 -30.262   2.666  1.00 91.71           C  
ATOM   4736  HG2 GLU A 293      16.487 -29.836   1.663  1.00 91.71           H  
ATOM   4737  HG3 GLU A 293      16.144 -29.503   3.368  1.00 91.71           H  
ATOM   4738  CD  GLU A 293      15.583 -31.494   2.748  1.00 91.71           C  
ATOM   4739  OE1 GLU A 293      14.431 -31.289   3.168  1.00 91.71           O  
ATOM   4740  OE2 GLU A 293      16.112 -32.625   2.600  1.00 91.71           O  
ATOM   4741  N   LEU A 294      18.247 -29.804   5.933  1.00 88.89           N  
ATOM   4742  H   LEU A 294      18.259 -30.795   5.738  1.00 88.89           H  
ATOM   4743  CA  LEU A 294      17.952 -29.350   7.305  1.00 88.89           C  
ATOM   4744  HA  LEU A 294      17.057 -28.729   7.260  1.00 88.89           H  
ATOM   4745  C   LEU A 294      19.042 -28.458   7.938  1.00 88.89           C  
ATOM   4746  CB  LEU A 294      17.655 -30.553   8.217  1.00 88.89           C  
ATOM   4747  HB2 LEU A 294      18.364 -31.353   8.004  1.00 88.89           H  
ATOM   4748  HB3 LEU A 294      17.816 -30.238   9.248  1.00 88.89           H  
ATOM   4749  O   LEU A 294      18.855 -27.925   9.038  1.00 88.89           O  
ATOM   4750  CG  LEU A 294      16.205 -31.070   8.104  1.00 88.89           C  
ATOM   4751  HG  LEU A 294      15.556 -30.291   7.704  1.00 88.89           H  
ATOM   4752  CD1 LEU A 294      16.120 -32.300   7.205  1.00 88.89           C  
ATOM   4753 HD11 LEU A 294      15.085 -32.634   7.127  1.00 88.89           H  
ATOM   4754 HD12 LEU A 294      16.426 -32.032   6.194  1.00 88.89           H  
ATOM   4755 HD13 LEU A 294      16.756 -33.110   7.561  1.00 88.89           H  
ATOM   4756  CD2 LEU A 294      15.678 -31.451   9.495  1.00 88.89           C  
ATOM   4757 HD21 LEU A 294      16.300 -32.228   9.941  1.00 88.89           H  
ATOM   4758 HD22 LEU A 294      15.662 -30.557  10.118  1.00 88.89           H  
ATOM   4759 HD23 LEU A 294      14.654 -31.807   9.385  1.00 88.89           H  
ATOM   4760  N   LEU A 295      20.202 -28.279   7.293  1.00 91.38           N  
ATOM   4761  H   LEU A 295      20.286 -28.696   6.377  1.00 91.38           H  
ATOM   4762  CA  LEU A 295      21.129 -27.207   7.660  1.00 91.38           C  
ATOM   4763  HA  LEU A 295      21.123 -27.112   8.746  1.00 91.38           H  
ATOM   4764  C   LEU A 295      20.629 -25.876   7.081  1.00 91.38           C  
ATOM   4765  CB  LEU A 295      22.567 -27.550   7.214  1.00 91.38           C  
ATOM   4766  HB2 LEU A 295      22.807 -28.567   7.524  1.00 91.38           H  
ATOM   4767  HB3 LEU A 295      22.621 -27.513   6.126  1.00 91.38           H  
ATOM   4768  O   LEU A 295      20.463 -24.916   7.840  1.00 91.38           O  
ATOM   4769  CG  LEU A 295      23.639 -26.591   7.753  1.00 91.38           C  
ATOM   4770  HG  LEU A 295      23.322 -25.558   7.613  1.00 91.38           H  
ATOM   4771  CD1 LEU A 295      23.904 -26.834   9.241  1.00 91.38           C  
ATOM   4772 HD11 LEU A 295      24.175 -27.877   9.402  1.00 91.38           H  
ATOM   4773 HD12 LEU A 295      23.004 -26.609   9.812  1.00 91.38           H  
ATOM   4774 HD13 LEU A 295      24.709 -26.183   9.583  1.00 91.38           H  
ATOM   4775  CD2 LEU A 295      24.958 -26.785   7.000  1.00 91.38           C  
ATOM   4776 HD21 LEU A 295      24.797 -26.575   5.942  1.00 91.38           H  
ATOM   4777 HD22 LEU A 295      25.719 -26.106   7.384  1.00 91.38           H  
ATOM   4778 HD23 LEU A 295      25.291 -27.818   7.096  1.00 91.38           H  
ATOM   4779  N   LEU A 296      20.399 -25.833   5.766  1.00 94.75           N  
ATOM   4780  H   LEU A 296      20.452 -26.707   5.263  1.00 94.75           H  
ATOM   4781  CA  LEU A 296      19.959 -24.671   4.990  1.00 94.75           C  
ATOM   4782  HA  LEU A 296      20.640 -23.838   5.165  1.00 94.75           H  
ATOM   4783  C   LEU A 296      18.561 -24.192   5.403  1.00 94.75           C  
ATOM   4784  CB  LEU A 296      19.982 -25.041   3.493  1.00 94.75           C  
ATOM   4785  HB2 LEU A 296      19.467 -24.265   2.925  1.00 94.75           H  
ATOM   4786  HB3 LEU A 296      19.416 -25.963   3.360  1.00 94.75           H  
ATOM   4787  O   LEU A 296      18.409 -23.022   5.743  1.00 94.75           O  
ATOM   4788  CG  LEU A 296      21.378 -25.249   2.880  1.00 94.75           C  
ATOM   4789  HG  LEU A 296      21.947 -25.961   3.477  1.00 94.75           H  
ATOM   4790  CD1 LEU A 296      21.234 -25.793   1.466  1.00 94.75           C  
ATOM   4791 HD11 LEU A 296      20.630 -25.120   0.858  1.00 94.75           H  
ATOM   4792 HD12 LEU A 296      22.211 -25.925   1.001  1.00 94.75           H  
ATOM   4793 HD13 LEU A 296      20.732 -26.760   1.500  1.00 94.75           H  
ATOM   4794  CD2 LEU A 296      22.178 -23.947   2.795  1.00 94.75           C  
ATOM   4795 HD21 LEU A 296      23.157 -24.155   2.362  1.00 94.75           H  
ATOM   4796 HD22 LEU A 296      22.299 -23.519   3.790  1.00 94.75           H  
ATOM   4797 HD23 LEU A 296      21.648 -23.245   2.152  1.00 94.75           H  
ATOM   4798  N   GLU A 297      17.587 -25.093   5.479  1.00 91.10           N  
ATOM   4799  H   GLU A 297      17.805 -26.032   5.177  1.00 91.10           H  
ATOM   4800  CA  GLU A 297      16.195 -24.877   5.896  1.00 91.10           C  
ATOM   4801  HA  GLU A 297      15.718 -24.169   5.218  1.00 91.10           H  
ATOM   4802  C   GLU A 297      16.119 -24.277   7.316  1.00 91.10           C  
ATOM   4803  CB  GLU A 297      15.482 -26.233   5.705  1.00 91.10           C  
ATOM   4804  HB2 GLU A 297      15.388 -26.385   4.630  1.00 91.10           H  
ATOM   4805  HB3 GLU A 297      16.121 -27.036   6.073  1.00 91.10           H  
ATOM   4806  O   GLU A 297      15.495 -23.233   7.546  1.00 91.10           O  
ATOM   4807  CG  GLU A 297      14.083 -26.398   6.310  1.00 91.10           C  
ATOM   4808  HG2 GLU A 297      13.558 -25.445   6.244  1.00 91.10           H  
ATOM   4809  HG3 GLU A 297      13.535 -27.126   5.712  1.00 91.10           H  
ATOM   4810  CD  GLU A 297      14.096 -26.895   7.766  1.00 91.10           C  
ATOM   4811  OE1 GLU A 297      13.141 -26.560   8.500  1.00 91.10           O  
ATOM   4812  OE2 GLU A 297      15.097 -27.472   8.249  1.00 91.10           O  
ATOM   4813  N   ASN A 298      16.917 -24.791   8.256  1.00 89.19           N  
ATOM   4814  H   ASN A 298      17.316 -25.700   8.070  1.00 89.19           H  
ATOM   4815  CA  ASN A 298      17.099 -24.167   9.568  1.00 89.19           C  
ATOM   4816  HA  ASN A 298      16.117 -24.120  10.039  1.00 89.19           H  
ATOM   4817  C   ASN A 298      17.628 -22.711   9.492  1.00 89.19           C  
ATOM   4818  CB  ASN A 298      17.997 -25.086  10.418  1.00 89.19           C  
ATOM   4819  HB2 ASN A 298      18.762 -25.523   9.776  1.00 89.19           H  
ATOM   4820  HB3 ASN A 298      17.401 -25.906  10.818  1.00 89.19           H  
ATOM   4821  O   ASN A 298      17.248 -21.895  10.342  1.00 89.19           O  
ATOM   4822  CG  ASN A 298      18.701 -24.356  11.541  1.00 89.19           C  
ATOM   4823  ND2 ASN A 298      19.881 -23.846  11.264  1.00 89.19           N  
ATOM   4824 HD21 ASN A 298      20.222 -23.970  10.321  1.00 89.19           H  
ATOM   4825 HD22 ASN A 298      20.283 -23.171  11.898  1.00 89.19           H  
ATOM   4826  OD1 ASN A 298      18.210 -24.195  12.653  1.00 89.19           O  
ATOM   4827  N   TYR A 299      18.498 -22.368   8.531  1.00 91.71           N  
ATOM   4828  H   TYR A 299      18.701 -23.054   7.817  1.00 91.71           H  
ATOM   4829  CA  TYR A 299      18.975 -20.991   8.312  1.00 91.71           C  
ATOM   4830  HA  TYR A 299      19.092 -20.519   9.288  1.00 91.71           H  
ATOM   4831  C   TYR A 299      17.967 -20.117   7.550  1.00 91.71           C  
ATOM   4832  CB  TYR A 299      20.357 -20.966   7.636  1.00 91.71           C  
ATOM   4833  HB2 TYR A 299      20.512 -19.981   7.195  1.00 91.71           H  
ATOM   4834  HB3 TYR A 299      20.381 -21.687   6.819  1.00 91.71           H  
ATOM   4835  O   TYR A 299      17.876 -18.928   7.860  1.00 91.71           O  
ATOM   4836  CG  TYR A 299      21.505 -21.223   8.594  1.00 91.71           C  
ATOM   4837  CD1 TYR A 299      21.884 -20.234   9.522  1.00 91.71           C  
ATOM   4838  HD1 TYR A 299      21.369 -19.284   9.523  1.00 91.71           H  
ATOM   4839  CD2 TYR A 299      22.190 -22.449   8.564  1.00 91.71           C  
ATOM   4840  HD2 TYR A 299      21.951 -23.169   7.796  1.00 91.71           H  
ATOM   4841  CE1 TYR A 299      22.924 -20.491  10.436  1.00 91.71           C  
ATOM   4842  HE1 TYR A 299      23.213 -19.733  11.149  1.00 91.71           H  
ATOM   4843  CE2 TYR A 299      23.187 -22.738   9.510  1.00 91.71           C  
ATOM   4844  HE2 TYR A 299      23.689 -23.694   9.497  1.00 91.71           H  
ATOM   4845  OH  TYR A 299      24.539 -22.004  11.338  1.00 91.71           O  
ATOM   4846  HH  TYR A 299      24.990 -21.184  11.552  1.00 91.71           H  
ATOM   4847  CZ  TYR A 299      23.552 -21.755  10.446  1.00 91.71           C  
ATOM   4848  N   TYR A 300      17.174 -20.691   6.643  1.00 93.33           N  
ATOM   4849  H   TYR A 300      17.346 -21.657   6.403  1.00 93.33           H  
ATOM   4850  CA  TYR A 300      16.050 -20.035   5.974  1.00 93.33           C  
ATOM   4851  HA  TYR A 300      16.408 -19.149   5.451  1.00 93.33           H  
ATOM   4852  C   TYR A 300      14.990 -19.588   6.987  1.00 93.33           C  
ATOM   4853  CB  TYR A 300      15.449 -20.991   4.937  1.00 93.33           C  
ATOM   4854  HB2 TYR A 300      16.188 -21.194   4.162  1.00 93.33           H  
ATOM   4855  HB3 TYR A 300      15.210 -21.945   5.407  1.00 93.33           H  
ATOM   4856  O   TYR A 300      14.671 -18.400   7.062  1.00 93.33           O  
ATOM   4857  CG  TYR A 300      14.193 -20.459   4.287  1.00 93.33           C  
ATOM   4858  CD1 TYR A 300      12.933 -20.901   4.739  1.00 93.33           C  
ATOM   4859  HD1 TYR A 300      12.858 -21.642   5.522  1.00 93.33           H  
ATOM   4860  CD2 TYR A 300      14.284 -19.546   3.220  1.00 93.33           C  
ATOM   4861  HD2 TYR A 300      15.250 -19.270   2.822  1.00 93.33           H  
ATOM   4862  CE1 TYR A 300      11.761 -20.436   4.122  1.00 93.33           C  
ATOM   4863  HE1 TYR A 300      10.797 -20.811   4.434  1.00 93.33           H  
ATOM   4864  CE2 TYR A 300      13.110 -19.069   2.608  1.00 93.33           C  
ATOM   4865  HE2 TYR A 300      13.180 -18.439   1.734  1.00 93.33           H  
ATOM   4866  OH  TYR A 300      10.697 -19.065   2.491  1.00 93.33           O  
ATOM   4867  HH  TYR A 300      10.043 -19.768   2.504  1.00 93.33           H  
ATOM   4868  CZ  TYR A 300      11.846 -19.520   3.057  1.00 93.33           C  
ATOM   4869  N   ARG A 301      14.531 -20.488   7.870  1.00 91.53           N  
ATOM   4870  H   ARG A 301      14.789 -21.456   7.735  1.00 91.53           H  
ATOM   4871  CA  ARG A 301      13.598 -20.125   8.952  1.00 91.53           C  
ATOM   4872  HA  ARG A 301      12.699 -19.693   8.512  1.00 91.53           H  
ATOM   4873  C   ARG A 301      14.178 -19.063   9.896  1.00 91.53           C  
ATOM   4874  CB  ARG A 301      13.197 -21.359   9.766  1.00 91.53           C  
ATOM   4875  HB2 ARG A 301      12.609 -21.008  10.614  1.00 91.53           H  
ATOM   4876  HB3 ARG A 301      14.109 -21.828  10.137  1.00 91.53           H  
ATOM   4877  O   ARG A 301      13.452 -18.183  10.347  1.00 91.53           O  
ATOM   4878  CG  ARG A 301      12.375 -22.440   9.053  1.00 91.53           C  
ATOM   4879  HG2 ARG A 301      11.535 -21.998   8.518  1.00 91.53           H  
ATOM   4880  HG3 ARG A 301      13.009 -22.978   8.348  1.00 91.53           H  
ATOM   4881  CD  ARG A 301      11.851 -23.401  10.136  1.00 91.53           C  
ATOM   4882  HD2 ARG A 301      10.971 -22.968  10.613  1.00 91.53           H  
ATOM   4883  HD3 ARG A 301      12.619 -23.533  10.898  1.00 91.53           H  
ATOM   4884  NE  ARG A 301      11.555 -24.727   9.596  1.00 91.53           N  
ATOM   4885  HE  ARG A 301      12.325 -25.269   9.232  1.00 91.53           H  
ATOM   4886  NH1 ARG A 301       9.269 -24.782   9.669  1.00 91.53           N  
ATOM   4887 HH11 ARG A 301       8.508 -25.216   9.167  1.00 91.53           H  
ATOM   4888 HH12 ARG A 301       9.236 -23.774   9.725  1.00 91.53           H  
ATOM   4889  NH2 ARG A 301      10.408 -26.489   8.811  1.00 91.53           N  
ATOM   4890 HH21 ARG A 301      11.312 -26.819   8.503  1.00 91.53           H  
ATOM   4891 HH22 ARG A 301       9.666 -26.609   8.136  1.00 91.53           H  
ATOM   4892  CZ  ARG A 301      10.407 -25.324   9.368  1.00 91.53           C  
ATOM   4893  N   LEU A 302      15.487 -19.098  10.181  1.00 92.50           N  
ATOM   4894  H   LEU A 302      16.033 -19.842   9.770  1.00 92.50           H  
ATOM   4895  CA  LEU A 302      16.163 -18.048  10.966  1.00 92.50           C  
ATOM   4896  HA  LEU A 302      15.585 -17.873  11.873  1.00 92.50           H  
ATOM   4897  C   LEU A 302      16.220 -16.695  10.232  1.00 92.50           C  
ATOM   4898  CB  LEU A 302      17.587 -18.498  11.347  1.00 92.50           C  
ATOM   4899  HB2 LEU A 302      18.053 -18.944  10.468  1.00 92.50           H  
ATOM   4900  HB3 LEU A 302      18.169 -17.615  11.609  1.00 92.50           H  
ATOM   4901  O   LEU A 302      16.245 -15.652  10.889  1.00 92.50           O  
ATOM   4902  CG  LEU A 302      17.669 -19.483  12.525  1.00 92.50           C  
ATOM   4903  HG  LEU A 302      16.958 -20.297  12.382  1.00 92.50           H  
ATOM   4904  CD1 LEU A 302      19.083 -20.067  12.616  1.00 92.50           C  
ATOM   4905 HD11 LEU A 302      19.305 -20.598  11.690  1.00 92.50           H  
ATOM   4906 HD12 LEU A 302      19.130 -20.782  13.438  1.00 92.50           H  
ATOM   4907 HD13 LEU A 302      19.812 -19.270  12.762  1.00 92.50           H  
ATOM   4908  CD2 LEU A 302      17.372 -18.798  13.864  1.00 92.50           C  
ATOM   4909 HD21 LEU A 302      16.346 -18.431  13.865  1.00 92.50           H  
ATOM   4910 HD22 LEU A 302      17.472 -19.521  14.674  1.00 92.50           H  
ATOM   4911 HD23 LEU A 302      18.053 -17.962  14.019  1.00 92.50           H  
ATOM   4912  N   ALA A 303      16.246 -16.694   8.897  1.00 94.70           N  
ATOM   4913  H   ALA A 303      16.257 -17.578   8.408  1.00 94.70           H  
ATOM   4914  CA  ALA A 303      16.133 -15.488   8.085  1.00 94.70           C  
ATOM   4915  HA  ALA A 303      16.755 -14.712   8.531  1.00 94.70           H  
ATOM   4916  C   ALA A 303      14.691 -14.953   8.055  1.00 94.70           C  
ATOM   4917  CB  ALA A 303      16.678 -15.773   6.680  1.00 94.70           C  
ATOM   4918  HB1 ALA A 303      16.028 -16.471   6.152  1.00 94.70           H  
ATOM   4919  HB2 ALA A 303      17.673 -16.212   6.749  1.00 94.70           H  
ATOM   4920  HB3 ALA A 303      16.726 -14.847   6.107  1.00 94.70           H  
ATOM   4921  O   ALA A 303      14.510 -13.739   8.136  1.00 94.70           O  
ATOM   4922  N   ASP A 304      13.667 -15.817   8.024  1.00 92.85           N  
ATOM   4923  H   ASP A 304      13.862 -16.799   7.894  1.00 92.85           H  
ATOM   4924  CA  ASP A 304      12.264 -15.377   8.100  1.00 92.85           C  
ATOM   4925  HA  ASP A 304      12.162 -14.537   7.412  1.00 92.85           H  
ATOM   4926  C   ASP A 304      11.883 -14.849   9.494  1.00 92.85           C  
ATOM   4927  CB  ASP A 304      11.288 -16.457   7.613  1.00 92.85           C  
ATOM   4928  HB2 ASP A 304      11.094 -17.175   8.409  1.00 92.85           H  
ATOM   4929  HB3 ASP A 304      11.729 -16.987   6.769  1.00 92.85           H  
ATOM   4930  O   ASP A 304      11.309 -13.765   9.585  1.00 92.85           O  
ATOM   4931  CG  ASP A 304       9.983 -15.795   7.145  1.00 92.85           C  
ATOM   4932  OD1 ASP A 304      10.015 -15.193   6.045  1.00 92.85           O  
ATOM   4933  OD2 ASP A 304       8.965 -15.823   7.869  1.00 92.85           O  
ATOM   4934  N   ASP A 305      12.318 -15.504  10.583  1.00 91.33           N  
ATOM   4935  H   ASP A 305      12.723 -16.420  10.452  1.00 91.33           H  
ATOM   4936  CA  ASP A 305      12.245 -14.970  11.961  1.00 91.33           C  
ATOM   4937  HA  ASP A 305      11.205 -14.942  12.288  1.00 91.33           H  
ATOM   4938  C   ASP A 305      12.797 -13.522  12.024  1.00 91.33           C
[truncated: 2,501,455 more chars]
